# Supplementary material for: Infectious disease forecasting to support public health: use of readily available methods to predict malaria and diarrhoeal diseases in Mozambique
Source: J Glob Health. 2025 Apr 11;15:04114. doi: 10.7189/jogh.15.04114 (PMC11997905; doi:10.7189/jogh.15.04114)
Supplement: Online Supplementary Document [file jogh-15-04114-s001.zip]

Archive with 3 entries (3 files):
- jogh-15-04114-s001.pdf
- jogh-15-04114-s002.csv
- jogh-15-04114-s003.csv
