# Supplementary material for: Infectious disease forecasting to support public health: use of readily available methods to predict malaria and diarrhoeal diseases in Mozambique
Source: J Glob Health. 2025 Apr 11;15:04114. doi: 10.7189/jogh.15.04114 (PMC11997905; doi:10.7189/jogh.15.04114)
Supplement: Online Supplementary Document [file jogh-15-04114-s001.zip › jogh-15-04114-s002.csv]

Table S1
province	model	horizon	season	metric	value
CABO DELGADO	ExponentialSmoothing	2	all	RMSE	131.8887835
CABO DELGADO	ExponentialSmoothing	2	all	MAPE	16.04894889
CABO DELGADO	ExponentialSmoothing	2	all	SMAPE	15.48150284
CABO DELGADO	ExponentialSmoothing	2	all	WIS	67.25623369
CABO DELGADO	ExponentialSmoothing	2	2019	RMSE	123.0179029
CABO DELGADO	ExponentialSmoothing	2	2019	MAPE	15.28571031
CABO DELGADO	ExponentialSmoothing	2	2019	SMAPE	14.55880349
CABO DELGADO	ExponentialSmoothing	2	2019	WIS	64.94562099
CABO DELGADO	ExponentialSmoothing	2	2020	RMSE	125.0205469
CABO DELGADO	ExponentialSmoothing	2	2020	MAPE	22.18031662
CABO DELGADO	ExponentialSmoothing	2	2020	SMAPE	20.5813431
CABO DELGADO	ExponentialSmoothing	2	2020	WIS	68.20761204
CABO DELGADO	ExponentialSmoothing	2	2021	RMSE	132.6753064
CABO DELGADO	ExponentialSmoothing	2	2021	MAPE	13.24541239
CABO DELGADO	ExponentialSmoothing	2	2021	SMAPE	12.96471235
CABO DELGADO	ExponentialSmoothing	2	2021	WIS	70.15045066
CABO DELGADO	ExponentialSmoothing	2	2022	RMSE	168.319028
CABO DELGADO	ExponentialSmoothing	2	2022	MAPE	17.40330058
CABO DELGADO	ExponentialSmoothing	2	2022	SMAPE	17.18584566
CABO DELGADO	ExponentialSmoothing	2	2022	WIS	81.04790255
CABO DELGADO	LightGBM_Global	2	all	RMSE	129.5622606
CABO DELGADO	LightGBM_Global	2	all	MAPE	16.44508641
CABO DELGADO	LightGBM_Global	2	all	SMAPE	15.69916202
CABO DELGADO	LightGBM_Global	2	all	WIS	69.27424341
CABO DELGADO	LightGBM_Global	2	2019	RMSE	123.491037
CABO DELGADO	LightGBM_Global	2	2019	MAPE	16.94309536
CABO DELGADO	LightGBM_Global	2	2019	SMAPE	16.19220249
CABO DELGADO	LightGBM_Global	2	2019	WIS	71.67435743
CABO DELGADO	LightGBM_Global	2	2020	RMSE	130.1570125
CABO DELGADO	LightGBM_Global	2	2020	MAPE	24.59337928
CABO DELGADO	LightGBM_Global	2	2020	SMAPE	20.82862405
CABO DELGADO	LightGBM_Global	2	2020	WIS	76.13017887
CABO DELGADO	LightGBM_Global	2	2021	RMSE	132.8596424
CABO DELGADO	LightGBM_Global	2	2021	MAPE	13.87951916
CABO DELGADO	LightGBM_Global	2	2021	SMAPE	14.49558874
CABO DELGADO	LightGBM_Global	2	2021	WIS	73.4322315
CABO DELGADO	LightGBM_Global	2	2022	RMSE	157.8105764
CABO DELGADO	LightGBM_Global	2	2022	MAPE	14.95784867
CABO DELGADO	LightGBM_Global	2	2022	SMAPE	15.70819543
CABO DELGADO	LightGBM_Global	2	2022	WIS	74.66028108
CABO DELGADO	NHiTS_Global	2	all	RMSE	121.4368427
CABO DELGADO	NHiTS_Global	2	all	MAPE	15.42663331
CABO DELGADO	NHiTS_Global	2	all	SMAPE	14.66776251
CABO DELGADO	NHiTS_Global	2	all	WIS	71.60821432
CABO DELGADO	NHiTS_Global	2	2019	RMSE	129.7601543
CABO DELGADO	NHiTS_Global	2	2019	MAPE	16.07993453
CABO DELGADO	NHiTS_Global	2	2019	SMAPE	15.76814243
CABO DELGADO	NHiTS_Global	2	2019	WIS	79.14315996
CABO DELGADO	NHiTS_Global	2	2020	RMSE	130.3097227
CABO DELGADO	NHiTS_Global	2	2020	MAPE	23.94685024
CABO DELGADO	NHiTS_Global	2	2020	SMAPE	21.07579156
CABO DELGADO	NHiTS_Global	2	2020	WIS	84.79056913
CABO DELGADO	NHiTS_Global	2	2021	RMSE	118.4028105
CABO DELGADO	NHiTS_Global	2	2021	MAPE	12.56774443
CABO DELGADO	NHiTS_Global	2	2021	SMAPE	12.76396214
CABO DELGADO	NHiTS_Global	2	2021	WIS	74.11234487
CABO DELGADO	NHiTS_Global	2	2022	RMSE	135.2746187
CABO DELGADO	NHiTS_Global	2	2022	MAPE	14.55513091
CABO DELGADO	NHiTS_Global	2	2022	SMAPE	13.80402628
CABO DELGADO	NHiTS_Global	2	2022	WIS	71.49993692
CABO DELGADO	Mean Ensemble	2	all	RMSE	119.7231424
CABO DELGADO	Mean Ensemble	2	all	MAPE	15.06438779
CABO DELGADO	Mean Ensemble	2	all	SMAPE	14.3404026
CABO DELGADO	Mean Ensemble	2	all	WIS	67.4804094
CABO DELGADO	Mean Ensemble	2	2019	RMSE	118.2114735
CABO DELGADO	Mean Ensemble	2	2019	MAPE	15.35634319
CABO DELGADO	Mean Ensemble	2	2019	SMAPE	14.7280442
CABO DELGADO	Mean Ensemble	2	2019	WIS	71.07860637
CABO DELGADO	Mean Ensemble	2	2020	RMSE	122.2935619
CABO DELGADO	Mean Ensemble	2	2020	MAPE	21.88689086
CABO DELGADO	Mean Ensemble	2	2020	SMAPE	19.08624155
CABO DELGADO	Mean Ensemble	2	2020	WIS	74.29673351
CABO DELGADO	Mean Ensemble	2	2021	RMSE	119.8206262
CABO DELGADO	Mean Ensemble	2	2021	MAPE	12.56587123
CABO DELGADO	Mean Ensemble	2	2021	SMAPE	12.75931022
CABO DELGADO	Mean Ensemble	2	2021	WIS	70.57571986
CABO DELGADO	Mean Ensemble	2	2022	RMSE	145.9879311
CABO DELGADO	Mean Ensemble	2	2022	MAPE	15.43448612
CABO DELGADO	Mean Ensemble	2	2022	SMAPE	15.29713316
CABO DELGADO	Mean Ensemble	2	2022	WIS	76.21557628
CABO DELGADO	WIS-Weighted Ensemble	2	all	RMSE	120.362392
CABO DELGADO	WIS-Weighted Ensemble	2	all	MAPE	15.03857605
CABO DELGADO	WIS-Weighted Ensemble	2	all	SMAPE	14.38358747
CABO DELGADO	WIS-Weighted Ensemble	2	all	WIS	67.36742484
CABO DELGADO	WIS-Weighted Ensemble	2	2019	RMSE	117.0948845
CABO DELGADO	WIS-Weighted Ensemble	2	2019	MAPE	15.11863663
CABO DELGADO	WIS-Weighted Ensemble	2	2019	SMAPE	14.57568439
CABO DELGADO	WIS-Weighted Ensemble	2	2019	WIS	69.88708854
CABO DELGADO	WIS-Weighted Ensemble	2	2020	RMSE	120.1077998
CABO DELGADO	WIS-Weighted Ensemble	2	2020	MAPE	21.42077144
CABO DELGADO	WIS-Weighted Ensemble	2	2020	SMAPE	18.85604781
CABO DELGADO	WIS-Weighted Ensemble	2	2020	WIS	71.69921034
CABO DELGADO	WIS-Weighted Ensemble	2	2021	RMSE	122.1449261
CABO DELGADO	WIS-Weighted Ensemble	2	2021	MAPE	12.86759357
CABO DELGADO	WIS-Weighted Ensemble	2	2021	SMAPE	13.01741702
CABO DELGADO	WIS-Weighted Ensemble	2	2021	WIS	72.42106495
CABO DELGADO	WIS-Weighted Ensemble	2	2022	RMSE	148.9486063
CABO DELGADO	WIS-Weighted Ensemble	2	2022	MAPE	15.65087193
CABO DELGADO	WIS-Weighted Ensemble	2	2022	SMAPE	15.5595657
CABO DELGADO	WIS-Weighted Ensemble	2	2022	WIS	77.41709498
GAZA	ExponentialSmoothing	2	all	RMSE	139.5265155
GAZA	ExponentialSmoothing	2	all	MAPE	25.37044225
GAZA	ExponentialSmoothing	2	all	SMAPE	24.41133208
GAZA	ExponentialSmoothing	2	all	WIS	73.07196229
GAZA	ExponentialSmoothing	2	2019	RMSE	138.2098385
GAZA	ExponentialSmoothing	2	2019	MAPE	23.92068954
GAZA	ExponentialSmoothing	2	2019	SMAPE	24.03176106
GAZA	ExponentialSmoothing	2	2019	WIS	75.3813096
GAZA	ExponentialSmoothing	2	2020	RMSE	128.5131062
GAZA	ExponentialSmoothing	2	2020	MAPE	28.77863869
GAZA	ExponentialSmoothing	2	2020	SMAPE	24.61314951
GAZA	ExponentialSmoothing	2	2020	WIS	67.34992095
GAZA	ExponentialSmoothing	2	2021	RMSE	102.4448765
GAZA	ExponentialSmoothing	2	2021	MAPE	24.70527521
GAZA	ExponentialSmoothing	2	2021	SMAPE	25.61435936
GAZA	ExponentialSmoothing	2	2021	WIS	54.93993966
GAZA	ExponentialSmoothing	2	2022	RMSE	119.9297477
GAZA	ExponentialSmoothing	2	2022	MAPE	20.05385371
GAZA	ExponentialSmoothing	2	2022	SMAPE	20.37538112
GAZA	ExponentialSmoothing	2	2022	WIS	64.159084
GAZA	LightGBM_Global	2	all	RMSE	128.1780895
GAZA	LightGBM_Global	2	all	MAPE	26.03324258
GAZA	LightGBM_Global	2	all	SMAPE	22.99938709
GAZA	LightGBM_Global	2	all	WIS	73.2434567
GAZA	LightGBM_Global	2	2019	RMSE	149.3066934
GAZA	LightGBM_Global	2	2019	MAPE	27.94399696
GAZA	LightGBM_Global	2	2019	SMAPE	24.38913958
GAZA	LightGBM_Global	2	2019	WIS	84.85094956
GAZA	LightGBM_Global	2	2020	RMSE	116.3540137
GAZA	LightGBM_Global	2	2020	MAPE	29.63777722
GAZA	LightGBM_Global	2	2020	SMAPE	23.99983298
GAZA	LightGBM_Global	2	2020	WIS	69.45541865
GAZA	LightGBM_Global	2	2021	RMSE	86.42157337
GAZA	LightGBM_Global	2	2021	MAPE	25.22596897
GAZA	LightGBM_Global	2	2021	SMAPE	22.76615548
GAZA	LightGBM_Global	2	2021	WIS	54.37981054
GAZA	LightGBM_Global	2	2022	RMSE	119.5020769
GAZA	LightGBM_Global	2	2022	MAPE	19.17712336
GAZA	LightGBM_Global	2	2022	SMAPE	20.56701662
GAZA	LightGBM_Global	2	2022	WIS	62.06740739
GAZA	NHiTS_Global	2	all	RMSE	124.6257411
GAZA	NHiTS_Global	2	all	MAPE	23.45975283
GAZA	NHiTS_Global	2	all	SMAPE	21.92388269
GAZA	NHiTS_Global	2	all	WIS	74.33707537
GAZA	NHiTS_Global	2	2019	RMSE	127.0231707
GAZA	NHiTS_Global	2	2019	MAPE	21.09579226
GAZA	NHiTS_Global	2	2019	SMAPE	20.2118093
GAZA	NHiTS_Global	2	2019	WIS	75.79783919
GAZA	NHiTS_Global	2	2020	RMSE	110.8771253
GAZA	NHiTS_Global	2	2020	MAPE	26.79685132
GAZA	NHiTS_Global	2	2020	SMAPE	22.37840931
GAZA	NHiTS_Global	2	2020	WIS	63.94308915
GAZA	NHiTS_Global	2	2021	RMSE	103.3316001
GAZA	NHiTS_Global	2	2021	MAPE	27.35819514
GAZA	NHiTS_Global	2	2021	SMAPE	25.83699871
GAZA	NHiTS_Global	2	2021	WIS	67.04743723
GAZA	NHiTS_Global	2	2022	RMSE	114.1914377
GAZA	NHiTS_Global	2	2022	MAPE	17.53860014
GAZA	NHiTS_Global	2	2022	SMAPE	19.19179022
GAZA	NHiTS_Global	2	2022	WIS	66.60507294
GAZA	Mean Ensemble	2	all	RMSE	122.082458
GAZA	Mean Ensemble	2	all	MAPE	23.52016863
GAZA	Mean Ensemble	2	all	SMAPE	21.47947372
GAZA	Mean Ensemble	2	all	WIS	70.59635355
GAZA	Mean Ensemble	2	2019	RMSE	127.5269094
GAZA	Mean Ensemble	2	2019	MAPE	22.34972118
GAZA	Mean Ensemble	2	2019	SMAPE	20.88156638
GAZA	Mean Ensemble	2	2019	WIS	76.47457409
GAZA	Mean Ensemble	2	2020	RMSE	111.2832145
GAZA	Mean Ensemble	2	2020	MAPE	26.66420233
GAZA	Mean Ensemble	2	2020	SMAPE	21.7287983
GAZA	Mean Ensemble	2	2020	WIS	62.80119443
GAZA	Mean Ensemble	2	2021	RMSE	91.81522087
GAZA	Mean Ensemble	2	2021	MAPE	24.72684199
GAZA	Mean Ensemble	2	2021	SMAPE	23.2155675
GAZA	Mean Ensemble	2	2021	WIS	53.91738461
GAZA	Mean Ensemble	2	2022	RMSE	108.1906958
GAZA	Mean Ensemble	2	2022	MAPE	17.29825055
GAZA	Mean Ensemble	2	2022	SMAPE	18.28919112
GAZA	Mean Ensemble	2	2022	WIS	60.3657841
GAZA	WIS-Weighted Ensemble	2	all	RMSE	122.8910646
GAZA	WIS-Weighted Ensemble	2	all	MAPE	23.32175276
GAZA	WIS-Weighted Ensemble	2	all	SMAPE	21.45693021
GAZA	WIS-Weighted Ensemble	2	all	WIS	70.92834579
GAZA	WIS-Weighted Ensemble	2	2019	RMSE	127.8949338
GAZA	WIS-Weighted Ensemble	2	2019	MAPE	22.17683642
GAZA	WIS-Weighted Ensemble	2	2019	SMAPE	20.87619151
GAZA	WIS-Weighted Ensemble	2	2019	WIS	76.85107573
GAZA	WIS-Weighted Ensemble	2	2020	RMSE	112.1381376
GAZA	WIS-Weighted Ensemble	2	2020	MAPE	26.45333713
GAZA	WIS-Weighted Ensemble	2	2020	SMAPE	21.62066058
GAZA	WIS-Weighted Ensemble	2	2020	WIS	63.31826914
GAZA	WIS-Weighted Ensemble	2	2021	RMSE	91.55986758
GAZA	WIS-Weighted Ensemble	2	2021	MAPE	24.44094134
GAZA	WIS-Weighted Ensemble	2	2021	SMAPE	23.18338817
GAZA	WIS-Weighted Ensemble	2	2021	WIS	53.63033189
GAZA	WIS-Weighted Ensemble	2	2022	RMSE	109.5607857
GAZA	WIS-Weighted Ensemble	2	2022	MAPE	17.53395795
GAZA	WIS-Weighted Ensemble	2	2022	SMAPE	18.47633816
GAZA	WIS-Weighted Ensemble	2	2022	WIS	61.55614436
INHAMBANE	ExponentialSmoothing	2	all	RMSE	161.1839022
INHAMBANE	ExponentialSmoothing	2	all	MAPE	15.78582596
INHAMBANE	ExponentialSmoothing	2	all	SMAPE	15.46280848
INHAMBANE	ExponentialSmoothing	2	all	WIS	84.75061779
INHAMBANE	ExponentialSmoothing	2	2019	RMSE	151.5988589
INHAMBANE	ExponentialSmoothing	2	2019	MAPE	13.66173992
INHAMBANE	ExponentialSmoothing	2	2019	SMAPE	13.59099196
INHAMBANE	ExponentialSmoothing	2	2019	WIS	80.56482359
INHAMBANE	ExponentialSmoothing	2	2020	RMSE	151.1976268
INHAMBANE	ExponentialSmoothing	2	2020	MAPE	21.65230732
INHAMBANE	ExponentialSmoothing	2	2020	SMAPE	20.7220911
INHAMBANE	ExponentialSmoothing	2	2020	WIS	81.87497615
INHAMBANE	ExponentialSmoothing	2	2021	RMSE	146.4015539
INHAMBANE	ExponentialSmoothing	2	2021	MAPE	14.36456818
INHAMBANE	ExponentialSmoothing	2	2021	SMAPE	14.63752847
INHAMBANE	ExponentialSmoothing	2	2021	WIS	75.97436879
INHAMBANE	ExponentialSmoothing	2	2022	RMSE	139.453418
INHAMBANE	ExponentialSmoothing	2	2022	MAPE	11.37549857
INHAMBANE	ExponentialSmoothing	2	2022	SMAPE	11.41732919
INHAMBANE	ExponentialSmoothing	2	2022	WIS	74.52356321
INHAMBANE	LightGBM_Global	2	all	RMSE	162.8279783
INHAMBANE	LightGBM_Global	2	all	MAPE	17.37943029
INHAMBANE	LightGBM_Global	2	all	SMAPE	16.3981352
INHAMBANE	LightGBM_Global	2	all	WIS	92.24984888
INHAMBANE	LightGBM_Global	2	2019	RMSE	124.7874562
INHAMBANE	LightGBM_Global	2	2019	MAPE	11.82717476
INHAMBANE	LightGBM_Global	2	2019	SMAPE	11.33240152
INHAMBANE	LightGBM_Global	2	2019	WIS	67.55625918
INHAMBANE	LightGBM_Global	2	2020	RMSE	182.0923117
INHAMBANE	LightGBM_Global	2	2020	MAPE	28.180023
INHAMBANE	LightGBM_Global	2	2020	SMAPE	22.8994676
INHAMBANE	LightGBM_Global	2	2020	WIS	111.9608624
INHAMBANE	LightGBM_Global	2	2021	RMSE	151.4572689
INHAMBANE	LightGBM_Global	2	2021	MAPE	15.68304041
INHAMBANE	LightGBM_Global	2	2021	SMAPE	16.63420923
INHAMBANE	LightGBM_Global	2	2021	WIS	80.98850466
INHAMBANE	LightGBM_Global	2	2022	RMSE	165.520148
INHAMBANE	LightGBM_Global	2	2022	MAPE	13.21815444
INHAMBANE	LightGBM_Global	2	2022	SMAPE	14.17306253
INHAMBANE	LightGBM_Global	2	2022	WIS	93.20836888
INHAMBANE	NHiTS_Global	2	all	RMSE	147.3011376
INHAMBANE	NHiTS_Global	2	all	MAPE	14.60606289
INHAMBANE	NHiTS_Global	2	all	SMAPE	14.18267718
INHAMBANE	NHiTS_Global	2	all	WIS	89.01317692
INHAMBANE	NHiTS_Global	2	2019	RMSE	123.8489391
INHAMBANE	NHiTS_Global	2	2019	MAPE	11.84276504
INHAMBANE	NHiTS_Global	2	2019	SMAPE	11.50641219
INHAMBANE	NHiTS_Global	2	2019	WIS	73.62730526
INHAMBANE	NHiTS_Global	2	2020	RMSE	152.1455471
INHAMBANE	NHiTS_Global	2	2020	MAPE	21.51476934
INHAMBANE	NHiTS_Global	2	2020	SMAPE	18.50066539
INHAMBANE	NHiTS_Global	2	2020	WIS	91.34521347
INHAMBANE	NHiTS_Global	2	2021	RMSE	133.0634637
INHAMBANE	NHiTS_Global	2	2021	MAPE	14.22193219
INHAMBANE	NHiTS_Global	2	2021	SMAPE	14.46826762
INHAMBANE	NHiTS_Global	2	2021	WIS	81.67349802
INHAMBANE	NHiTS_Global	2	2022	RMSE	148.0111983
INHAMBANE	NHiTS_Global	2	2022	MAPE	10.96988286
INHAMBANE	NHiTS_Global	2	2022	SMAPE	11.77166385
INHAMBANE	NHiTS_Global	2	2022	WIS	89.51827207
INHAMBANE	Mean Ensemble	2	all	RMSE	142.7930944
INHAMBANE	Mean Ensemble	2	all	MAPE	14.67669562
INHAMBANE	Mean Ensemble	2	all	SMAPE	14.09284927
INHAMBANE	Mean Ensemble	2	all	WIS	83.76117847
INHAMBANE	Mean Ensemble	2	2019	RMSE	123.2977997
INHAMBANE	Mean Ensemble	2	2019	MAPE	11.46729234
INHAMBANE	Mean Ensemble	2	2019	SMAPE	11.14363742
INHAMBANE	Mean Ensemble	2	2019	WIS	70.84307479
INHAMBANE	Mean Ensemble	2	2020	RMSE	148.1183642
INHAMBANE	Mean Ensemble	2	2020	MAPE	21.6246516
INHAMBANE	Mean Ensemble	2	2020	SMAPE	18.56144062
INHAMBANE	Mean Ensemble	2	2020	WIS	88.16040187
INHAMBANE	Mean Ensemble	2	2021	RMSE	135.5488308
INHAMBANE	Mean Ensemble	2	2021	MAPE	14.30698122
INHAMBANE	Mean Ensemble	2	2021	SMAPE	14.69785046
INHAMBANE	Mean Ensemble	2	2021	WIS	77.62716872
INHAMBANE	Mean Ensemble	2	2022	RMSE	139.0066713
INHAMBANE	Mean Ensemble	2	2022	MAPE	10.61434339
INHAMBANE	Mean Ensemble	2	2022	SMAPE	11.19314247
INHAMBANE	Mean Ensemble	2	2022	WIS	80.04248422
INHAMBANE	WIS-Weighted Ensemble	2	all	RMSE	143.1626731
INHAMBANE	WIS-Weighted Ensemble	2	all	MAPE	14.65871158
INHAMBANE	WIS-Weighted Ensemble	2	all	SMAPE	14.12727969
INHAMBANE	WIS-Weighted Ensemble	2	all	WIS	83.86856832
INHAMBANE	WIS-Weighted Ensemble	2	2019	RMSE	123.9112011
INHAMBANE	WIS-Weighted Ensemble	2	2019	MAPE	11.55418191
INHAMBANE	WIS-Weighted Ensemble	2	2019	SMAPE	11.23867897
INHAMBANE	WIS-Weighted Ensemble	2	2019	WIS	71.48319369
INHAMBANE	WIS-Weighted Ensemble	2	2020	RMSE	147.6184249
INHAMBANE	WIS-Weighted Ensemble	2	2020	MAPE	21.3268258
INHAMBANE	WIS-Weighted Ensemble	2	2020	SMAPE	18.55057858
INHAMBANE	WIS-Weighted Ensemble	2	2020	WIS	87.57397614
INHAMBANE	WIS-Weighted Ensemble	2	2021	RMSE	136.8522174
INHAMBANE	WIS-Weighted Ensemble	2	2021	MAPE	14.35518073
INHAMBANE	WIS-Weighted Ensemble	2	2021	SMAPE	14.73413531
INHAMBANE	WIS-Weighted Ensemble	2	2021	WIS	78.28949841
INHAMBANE	WIS-Weighted Ensemble	2	2022	RMSE	137.8952979
INHAMBANE	WIS-Weighted Ensemble	2	2022	MAPE	10.63202983
INHAMBANE	WIS-Weighted Ensemble	2	2022	SMAPE	11.1380413
INHAMBANE	WIS-Weighted Ensemble	2	2022	WIS	78.81489504
MANICA	ExponentialSmoothing	2	all	RMSE	98.51744092
MANICA	ExponentialSmoothing	2	all	MAPE	18.53465662
MANICA	ExponentialSmoothing	2	all	SMAPE	18.32320339
MANICA	ExponentialSmoothing	2	all	WIS	50.36267936
MANICA	ExponentialSmoothing	2	2019	RMSE	105.4407006
MANICA	ExponentialSmoothing	2	2019	MAPE	13.6724432
MANICA	ExponentialSmoothing	2	2019	SMAPE	13.68954943
MANICA	ExponentialSmoothing	2	2019	WIS	54.65666635
MANICA	ExponentialSmoothing	2	2020	RMSE	112.4642019
MANICA	ExponentialSmoothing	2	2020	MAPE	15.96265268
MANICA	ExponentialSmoothing	2	2020	SMAPE	15.33699614
MANICA	ExponentialSmoothing	2	2020	WIS	59.31446509
MANICA	ExponentialSmoothing	2	2021	RMSE	58.91455132
MANICA	ExponentialSmoothing	2	2021	MAPE	23.0632213
MANICA	ExponentialSmoothing	2	2021	SMAPE	21.83841593
MANICA	ExponentialSmoothing	2	2021	WIS	31.95003034
MANICA	ExponentialSmoothing	2	2022	RMSE	116.4962295
MANICA	ExponentialSmoothing	2	2022	MAPE	21.78316866
MANICA	ExponentialSmoothing	2	2022	SMAPE	22.93428791
MANICA	ExponentialSmoothing	2	2022	WIS	59.06621495
MANICA	LightGBM_Global	2	all	RMSE	92.67431411
MANICA	LightGBM_Global	2	all	MAPE	21.51036534
MANICA	LightGBM_Global	2	all	SMAPE	19.30603873
MANICA	LightGBM_Global	2	all	WIS	50.99855562
MANICA	LightGBM_Global	2	2019	RMSE	99.11766395
MANICA	LightGBM_Global	2	2019	MAPE	12.31302882
MANICA	LightGBM_Global	2	2019	SMAPE	12.70211276
MANICA	LightGBM_Global	2	2019	WIS	54.50170849
MANICA	LightGBM_Global	2	2020	RMSE	96.08735022
MANICA	LightGBM_Global	2	2020	MAPE	11.4100291
MANICA	LightGBM_Global	2	2020	SMAPE	11.76275379
MANICA	LightGBM_Global	2	2020	WIS	47.89784065
MANICA	LightGBM_Global	2	2021	RMSE	85.7636061
MANICA	LightGBM_Global	2	2021	MAPE	47.08060184
MANICA	LightGBM_Global	2	2021	SMAPE	36.03265417
MANICA	LightGBM_Global	2	2021	WIS	59.57695192
MANICA	LightGBM_Global	2	2022	RMSE	101.248758
MANICA	LightGBM_Global	2	2022	MAPE	18.91746979
MANICA	LightGBM_Global	2	2022	SMAPE	19.90693151
MANICA	LightGBM_Global	2	2022	WIS	50.86723799
MANICA	NHiTS_Global	2	all	RMSE	105.6966893
MANICA	NHiTS_Global	2	all	MAPE	22.69751427
MANICA	NHiTS_Global	2	all	SMAPE	20.71079354
MANICA	NHiTS_Global	2	all	WIS	62.66069264
MANICA	NHiTS_Global	2	2019	RMSE	109.3351352
MANICA	NHiTS_Global	2	2019	MAPE	13.52186301
MANICA	NHiTS_Global	2	2019	SMAPE	14.12936423
MANICA	NHiTS_Global	2	2019	WIS	61.43612993
MANICA	NHiTS_Global	2	2020	RMSE	108.5522421
MANICA	NHiTS_Global	2	2020	MAPE	13.55668757
MANICA	NHiTS_Global	2	2020	SMAPE	13.32298392
MANICA	NHiTS_Global	2	2020	WIS	62.15965597
MANICA	NHiTS_Global	2	2021	RMSE	105.7732192
MANICA	NHiTS_Global	2	2021	MAPE	44.93183775
MANICA	NHiTS_Global	2	2021	SMAPE	34.97450772
MANICA	NHiTS_Global	2	2021	WIS	73.78292054
MANICA	NHiTS_Global	2	2022	RMSE	125.1799179
MANICA	NHiTS_Global	2	2022	MAPE	26.22983359
MANICA	NHiTS_Global	2	2022	SMAPE	26.74197254
MANICA	NHiTS_Global	2	2022	WIS	75.53227939
MANICA	Mean Ensemble	2	all	RMSE	91.83616533
MANICA	Mean Ensemble	2	all	MAPE	19.37187549
MANICA	Mean Ensemble	2	all	SMAPE	18.0101821
MANICA	Mean Ensemble	2	all	WIS	51.05624872
MANICA	Mean Ensemble	2	2019	RMSE	99.61747264
MANICA	Mean Ensemble	2	2019	MAPE	12.33693332
MANICA	Mean Ensemble	2	2019	SMAPE	12.63318552
MANICA	Mean Ensemble	2	2019	WIS	55.21479164
MANICA	Mean Ensemble	2	2020	RMSE	100.0798875
MANICA	Mean Ensemble	2	2020	MAPE	12.74272052
MANICA	Mean Ensemble	2	2020	SMAPE	12.60471692
MANICA	Mean Ensemble	2	2020	WIS	54.27601523
MANICA	Mean Ensemble	2	2021	RMSE	75.3389665
MANICA	Mean Ensemble	2	2021	MAPE	35.46938045
MANICA	Mean Ensemble	2	2021	SMAPE	28.88950763
MANICA	Mean Ensemble	2	2021	WIS	49.69159008
MANICA	Mean Ensemble	2	2022	RMSE	107.6253973
MANICA	Mean Ensemble	2	2022	MAPE	21.20495478
MANICA	Mean Ensemble	2	2022	SMAPE	21.86592012
MANICA	Mean Ensemble	2	2022	WIS	58.56729696
MANICA	WIS-Weighted Ensemble	2	all	RMSE	89.98619176
MANICA	WIS-Weighted Ensemble	2	all	MAPE	18.06196962
MANICA	WIS-Weighted Ensemble	2	all	SMAPE	17.05291511
MANICA	WIS-Weighted Ensemble	2	all	WIS	48.30595683
MANICA	WIS-Weighted Ensemble	2	2019	RMSE	99.38556244
MANICA	WIS-Weighted Ensemble	2	2019	MAPE	12.42404214
MANICA	WIS-Weighted Ensemble	2	2019	SMAPE	12.70482515
MANICA	WIS-Weighted Ensemble	2	2019	WIS	54.82693891
MANICA	WIS-Weighted Ensemble	2	2020	RMSE	100.6566063
MANICA	WIS-Weighted Ensemble	2	2020	MAPE	12.82680951
MANICA	WIS-Weighted Ensemble	2	2020	SMAPE	12.73083941
MANICA	WIS-Weighted Ensemble	2	2020	WIS	54.52947974
MANICA	WIS-Weighted Ensemble	2	2021	RMSE	66.41003634
MANICA	WIS-Weighted Ensemble	2	2021	MAPE	29.5947708
MANICA	WIS-Weighted Ensemble	2	2021	SMAPE	24.67480958
MANICA	WIS-Weighted Ensemble	2	2021	WIS	39.11523659
MANICA	WIS-Weighted Ensemble	2	2022	RMSE	106.6037777
MANICA	WIS-Weighted Ensemble	2	2022	MAPE	21.10009473
MANICA	WIS-Weighted Ensemble	2	2022	SMAPE	21.70480547
MANICA	WIS-Weighted Ensemble	2	2022	WIS	56.99781046
MAPUTO CIDADE	ExponentialSmoothing	2	all	RMSE	8.435860834
MAPUTO CIDADE	ExponentialSmoothing	2	all	MAPE	23.64553913
MAPUTO CIDADE	ExponentialSmoothing	2	all	SMAPE	23.21355941
MAPUTO CIDADE	ExponentialSmoothing	2	all	WIS	4.352815621
MAPUTO CIDADE	ExponentialSmoothing	2	2019	RMSE	8.421759177
MAPUTO CIDADE	ExponentialSmoothing	2	2019	MAPE	17.63365678
MAPUTO CIDADE	ExponentialSmoothing	2	2019	SMAPE	17.86056896
MAPUTO CIDADE	ExponentialSmoothing	2	2019	WIS	4.494763424
MAPUTO CIDADE	ExponentialSmoothing	2	2020	RMSE	10.29775496
MAPUTO CIDADE	ExponentialSmoothing	2	2020	MAPE	34.2796
MAPUTO CIDADE	ExponentialSmoothing	2	2020	SMAPE	32.38679008
MAPUTO CIDADE	ExponentialSmoothing	2	2020	WIS	5.075334229
MAPUTO CIDADE	ExponentialSmoothing	2	2021	RMSE	5.859269272
MAPUTO CIDADE	ExponentialSmoothing	2	2021	MAPE	21.97692149
MAPUTO CIDADE	ExponentialSmoothing	2	2021	SMAPE	23.28884769
MAPUTO CIDADE	ExponentialSmoothing	2	2021	WIS	3.261775547
MAPUTO CIDADE	ExponentialSmoothing	2	2022	RMSE	6.538421462
MAPUTO CIDADE	ExponentialSmoothing	2	2022	MAPE	22.41757183
MAPUTO CIDADE	ExponentialSmoothing	2	2022	SMAPE	22.35194222
MAPUTO CIDADE	ExponentialSmoothing	2	2022	WIS	3.598479568
MAPUTO CIDADE	LightGBM_Global	2	all	RMSE	8.514079722
MAPUTO CIDADE	LightGBM_Global	2	all	MAPE	26.67666342
MAPUTO CIDADE	LightGBM_Global	2	all	SMAPE	23.03316809
MAPUTO CIDADE	LightGBM_Global	2	all	WIS	4.714074736
MAPUTO CIDADE	LightGBM_Global	2	2019	RMSE	10.71156956
MAPUTO CIDADE	LightGBM_Global	2	2019	MAPE	20.8248446
MAPUTO CIDADE	LightGBM_Global	2	2019	SMAPE	18.95243044
MAPUTO CIDADE	LightGBM_Global	2	2019	WIS	5.771740179
MAPUTO CIDADE	LightGBM_Global	2	2020	RMSE	10.49081132
MAPUTO CIDADE	LightGBM_Global	2	2020	MAPE	51.42646577
MAPUTO CIDADE	LightGBM_Global	2	2020	SMAPE	38.87279462
MAPUTO CIDADE	LightGBM_Global	2	2020	WIS	6.618439412
MAPUTO CIDADE	LightGBM_Global	2	2021	RMSE	5.202687526
MAPUTO CIDADE	LightGBM_Global	2	2021	MAPE	19.82252617
MAPUTO CIDADE	LightGBM_Global	2	2021	SMAPE	19.0669108
MAPUTO CIDADE	LightGBM_Global	2	2021	WIS	2.799894366
MAPUTO CIDADE	LightGBM_Global	2	2022	RMSE	5.13422059
MAPUTO CIDADE	LightGBM_Global	2	2022	MAPE	18.17056415
MAPUTO CIDADE	LightGBM_Global	2	2022	SMAPE	17.61362421
MAPUTO CIDADE	LightGBM_Global	2	2022	WIS	2.739804026
MAPUTO CIDADE	NHiTS_Global	2	all	RMSE	7.983745623
MAPUTO CIDADE	NHiTS_Global	2	all	MAPE	23.18466371
MAPUTO CIDADE	NHiTS_Global	2	all	SMAPE	20.6052107
MAPUTO CIDADE	NHiTS_Global	2	all	WIS	4.312307429
MAPUTO CIDADE	NHiTS_Global	2	2019	RMSE	9.534977896
MAPUTO CIDADE	NHiTS_Global	2	2019	MAPE	16.86199278
MAPUTO CIDADE	NHiTS_Global	2	2019	SMAPE	16.35674882
MAPUTO CIDADE	NHiTS_Global	2	2019	WIS	5.155642021
MAPUTO CIDADE	NHiTS_Global	2	2020	RMSE	9.360824605
MAPUTO CIDADE	NHiTS_Global	2	2020	MAPE	34.41291395
MAPUTO CIDADE	NHiTS_Global	2	2020	SMAPE	27.22898984
MAPUTO CIDADE	NHiTS_Global	2	2020	WIS	4.840852844
MAPUTO CIDADE	NHiTS_Global	2	2021	RMSE	6.246610335
MAPUTO CIDADE	NHiTS_Global	2	2021	MAPE	25.89197472
MAPUTO CIDADE	NHiTS_Global	2	2021	SMAPE	22.82473793
MAPUTO CIDADE	NHiTS_Global	2	2021	WIS	3.445973265
MAPUTO CIDADE	NHiTS_Global	2	2022	RMSE	4.699395495
MAPUTO CIDADE	NHiTS_Global	2	2022	MAPE	17.99935499
MAPUTO CIDADE	NHiTS_Global	2	2022	SMAPE	17.48691026
MAPUTO CIDADE	NHiTS_Global	2	2022	WIS	2.721835056
MAPUTO CIDADE	Mean Ensemble	2	all	RMSE	7.398081266
MAPUTO CIDADE	Mean Ensemble	2	all	MAPE	22.04562882
MAPUTO CIDADE	Mean Ensemble	2	all	SMAPE	19.53240439
MAPUTO CIDADE	Mean Ensemble	2	all	WIS	3.972866075
MAPUTO CIDADE	Mean Ensemble	2	2019	RMSE	8.552506446
MAPUTO CIDADE	Mean Ensemble	2	2019	MAPE	17.27915134
MAPUTO CIDADE	Mean Ensemble	2	2019	SMAPE	16.37550243
MAPUTO CIDADE	Mean Ensemble	2	2019	WIS	4.819375221
MAPUTO CIDADE	Mean Ensemble	2	2020	RMSE	9.117338866
MAPUTO CIDADE	Mean Ensemble	2	2020	MAPE	35.42284055
MAPUTO CIDADE	Mean Ensemble	2	2020	SMAPE	28.05153694
MAPUTO CIDADE	Mean Ensemble	2	2020	WIS	4.794196864
MAPUTO CIDADE	Mean Ensemble	2	2021	RMSE	4.526537909
MAPUTO CIDADE	Mean Ensemble	2	2021	MAPE	19.65596431
MAPUTO CIDADE	Mean Ensemble	2	2021	SMAPE	17.87134278
MAPUTO CIDADE	Mean Ensemble	2	2021	WIS	2.481821987
MAPUTO CIDADE	Mean Ensemble	2	2022	RMSE	4.742761478
MAPUTO CIDADE	Mean Ensemble	2	2022	MAPE	17.09861164
MAPUTO CIDADE	Mean Ensemble	2	2022	SMAPE	16.49876811
MAPUTO CIDADE	Mean Ensemble	2	2022	WIS	2.548902081
MAPUTO CIDADE	WIS-Weighted Ensemble	2	all	RMSE	7.416349503
MAPUTO CIDADE	WIS-Weighted Ensemble	2	all	MAPE	21.54353713
MAPUTO CIDADE	WIS-Weighted Ensemble	2	all	SMAPE	19.26742872
MAPUTO CIDADE	WIS-Weighted Ensemble	2	all	WIS	3.941656951
MAPUTO CIDADE	WIS-Weighted Ensemble	2	2019	RMSE	8.427325487
MAPUTO CIDADE	WIS-Weighted Ensemble	2	2019	MAPE	17.21963758
MAPUTO CIDADE	WIS-Weighted Ensemble	2	2019	SMAPE	16.45544627
MAPUTO CIDADE	WIS-Weighted Ensemble	2	2019	WIS	4.782215882
MAPUTO CIDADE	WIS-Weighted Ensemble	2	2020	RMSE	9.194701058
MAPUTO CIDADE	WIS-Weighted Ensemble	2	2020	MAPE	32.50506784
MAPUTO CIDADE	WIS-Weighted Ensemble	2	2020	SMAPE	25.83854507
MAPUTO CIDADE	WIS-Weighted Ensemble	2	2020	WIS	4.625760643
MAPUTO CIDADE	WIS-Weighted Ensemble	2	2021	RMSE	4.735928336
MAPUTO CIDADE	WIS-Weighted Ensemble	2	2021	MAPE	20.14995119
MAPUTO CIDADE	WIS-Weighted Ensemble	2	2021	SMAPE	18.59547375
MAPUTO CIDADE	WIS-Weighted Ensemble	2	2021	WIS	2.581907027
MAPUTO CIDADE	WIS-Weighted Ensemble	2	2022	RMSE	4.747047782
MAPUTO CIDADE	WIS-Weighted Ensemble	2	2022	MAPE	17.37267952
MAPUTO CIDADE	WIS-Weighted Ensemble	2	2022	SMAPE	16.77079089
MAPUTO CIDADE	WIS-Weighted Ensemble	2	2022	WIS	2.583671395
MAPUTO PROVINCIA	ExponentialSmoothing	2	all	RMSE	13.73586557
MAPUTO PROVINCIA	ExponentialSmoothing	2	all	MAPE	24.21715632
MAPUTO PROVINCIA	ExponentialSmoothing	2	all	SMAPE	22.798024
MAPUTO PROVINCIA	ExponentialSmoothing	2	all	WIS	7.11375112
MAPUTO PROVINCIA	ExponentialSmoothing	2	2019	RMSE	15.46656087
MAPUTO PROVINCIA	ExponentialSmoothing	2	2019	MAPE	19.826978
MAPUTO PROVINCIA	ExponentialSmoothing	2	2019	SMAPE	21.21074815
MAPUTO PROVINCIA	ExponentialSmoothing	2	2019	WIS	8.134069088
MAPUTO PROVINCIA	ExponentialSmoothing	2	2020	RMSE	15.49724245
MAPUTO PROVINCIA	ExponentialSmoothing	2	2020	MAPE	27.80629354
MAPUTO PROVINCIA	ExponentialSmoothing	2	2020	SMAPE	24.38112624
MAPUTO PROVINCIA	ExponentialSmoothing	2	2020	WIS	7.790991454
MAPUTO PROVINCIA	ExponentialSmoothing	2	2021	RMSE	14.14796916
MAPUTO PROVINCIA	ExponentialSmoothing	2	2021	MAPE	27.01156783
MAPUTO PROVINCIA	ExponentialSmoothing	2	2021	SMAPE	26.14161849
MAPUTO PROVINCIA	ExponentialSmoothing	2	2021	WIS	7.30750902
MAPUTO PROVINCIA	ExponentialSmoothing	2	2022	RMSE	8.105799613
MAPUTO PROVINCIA	ExponentialSmoothing	2	2022	MAPE	22.41425039
MAPUTO PROVINCIA	ExponentialSmoothing	2	2022	SMAPE	20.2493252
MAPUTO PROVINCIA	ExponentialSmoothing	2	2022	WIS	4.71490602
MAPUTO PROVINCIA	LightGBM_Global	2	all	RMSE	13.53088719
MAPUTO PROVINCIA	LightGBM_Global	2	all	MAPE	28.99840152
MAPUTO PROVINCIA	LightGBM_Global	2	all	SMAPE	24.70840903
MAPUTO PROVINCIA	LightGBM_Global	2	all	WIS	7.571764161
MAPUTO PROVINCIA	LightGBM_Global	2	2019	RMSE	17.09574845
MAPUTO PROVINCIA	LightGBM_Global	2	2019	MAPE	21.41514173
MAPUTO PROVINCIA	LightGBM_Global	2	2019	SMAPE	21.5680347
MAPUTO PROVINCIA	LightGBM_Global	2	2019	WIS	9.477551398
MAPUTO PROVINCIA	LightGBM_Global	2	2020	RMSE	15.55025804
MAPUTO PROVINCIA	LightGBM_Global	2	2020	MAPE	47.6966742
MAPUTO PROVINCIA	LightGBM_Global	2	2020	SMAPE	35.36995321
MAPUTO PROVINCIA	LightGBM_Global	2	2020	WIS	9.848280379
MAPUTO PROVINCIA	LightGBM_Global	2	2021	RMSE	12.68357452
MAPUTO PROVINCIA	LightGBM_Global	2	2021	MAPE	24.84423274
MAPUTO PROVINCIA	LightGBM_Global	2	2021	SMAPE	23.1337384
MAPUTO PROVINCIA	LightGBM_Global	2	2021	WIS	6.312254099
MAPUTO PROVINCIA	LightGBM_Global	2	2022	RMSE	6.444772293
MAPUTO PROVINCIA	LightGBM_Global	2	2022	MAPE	22.49163507
MAPUTO PROVINCIA	LightGBM_Global	2	2022	SMAPE	19.77378095
MAPUTO PROVINCIA	LightGBM_Global	2	2022	WIS	4.03905646
MAPUTO PROVINCIA	NHiTS_Global	2	all	RMSE	12.52718254
MAPUTO PROVINCIA	NHiTS_Global	2	all	MAPE	24.59697467
MAPUTO PROVINCIA	NHiTS_Global	2	all	SMAPE	22.36777081
MAPUTO PROVINCIA	NHiTS_Global	2	all	WIS	6.868485455
MAPUTO PROVINCIA	NHiTS_Global	2	2019	RMSE	16.10310709
MAPUTO PROVINCIA	NHiTS_Global	2	2019	MAPE	19.61719812
MAPUTO PROVINCIA	NHiTS_Global	2	2019	SMAPE	20.57698661
MAPUTO PROVINCIA	NHiTS_Global	2	2019	WIS	9.172778739
MAPUTO PROVINCIA	NHiTS_Global	2	2020	RMSE	12.81853696
MAPUTO PROVINCIA	NHiTS_Global	2	2020	MAPE	27.41324983
MAPUTO PROVINCIA	NHiTS_Global	2	2020	SMAPE	22.99278009
MAPUTO PROVINCIA	NHiTS_Global	2	2020	WIS	6.710772807
MAPUTO PROVINCIA	NHiTS_Global	2	2021	RMSE	10.96878496
MAPUTO PROVINCIA	NHiTS_Global	2	2021	MAPE	22.76437455
MAPUTO PROVINCIA	NHiTS_Global	2	2021	SMAPE	21.96033465
MAPUTO PROVINCIA	NHiTS_Global	2	2021	WIS	5.945552722
MAPUTO PROVINCIA	NHiTS_Global	2	2022	RMSE	7.631435066
MAPUTO PROVINCIA	NHiTS_Global	2	2022	MAPE	24.96546696
MAPUTO PROVINCIA	NHiTS_Global	2	2022	SMAPE	21.80760075
MAPUTO PROVINCIA	NHiTS_Global	2	2022	WIS	4.115210785
MAPUTO PROVINCIA	Mean Ensemble	2	all	RMSE	12.07941679
MAPUTO PROVINCIA	Mean Ensemble	2	all	MAPE	24.60502233
MAPUTO PROVINCIA	Mean Ensemble	2	all	SMAPE	21.89120909
MAPUTO PROVINCIA	Mean Ensemble	2	all	WIS	6.477613209
MAPUTO PROVINCIA	Mean Ensemble	2	2019	RMSE	14.82916291
MAPUTO PROVINCIA	Mean Ensemble	2	2019	MAPE	18.27024182
MAPUTO PROVINCIA	Mean Ensemble	2	2019	SMAPE	18.78240359
MAPUTO PROVINCIA	Mean Ensemble	2	2019	WIS	8.255206824
MAPUTO PROVINCIA	Mean Ensemble	2	2020	RMSE	13.26297133
MAPUTO PROVINCIA	Mean Ensemble	2	2020	MAPE	32.30425939
MAPUTO PROVINCIA	Mean Ensemble	2	2020	SMAPE	25.96968541
MAPUTO PROVINCIA	Mean Ensemble	2	2020	WIS	7.24758694
MAPUTO PROVINCIA	Mean Ensemble	2	2021	RMSE	11.80844779
MAPUTO PROVINCIA	Mean Ensemble	2	2021	MAPE	24.20773543
MAPUTO PROVINCIA	Mean Ensemble	2	2021	SMAPE	22.66628593
MAPUTO PROVINCIA	Mean Ensemble	2	2021	WIS	6.077847591
MAPUTO PROVINCIA	Mean Ensemble	2	2022	RMSE	6.659818768
MAPUTO PROVINCIA	Mean Ensemble	2	2022	MAPE	22.85502263
MAPUTO PROVINCIA	Mean Ensemble	2	2022	SMAPE	19.86696192
MAPUTO PROVINCIA	Mean Ensemble	2	2022	WIS	3.606907794
MAPUTO PROVINCIA	WIS-Weighted Ensemble	2	all	RMSE	11.85558654
MAPUTO PROVINCIA	WIS-Weighted Ensemble	2	all	MAPE	23.09225865
MAPUTO PROVINCIA	WIS-Weighted Ensemble	2	all	SMAPE	20.82265082
MAPUTO PROVINCIA	WIS-Weighted Ensemble	2	all	WIS	6.285024095
MAPUTO PROVINCIA	WIS-Weighted Ensemble	2	2019	RMSE	14.50108188
MAPUTO PROVINCIA	WIS-Weighted Ensemble	2	2019	MAPE	17.89849819
MAPUTO PROVINCIA	WIS-Weighted Ensemble	2	2019	SMAPE	18.45778604
MAPUTO PROVINCIA	WIS-Weighted Ensemble	2	2019	WIS	8.034059341
MAPUTO PROVINCIA	WIS-Weighted Ensemble	2	2020	RMSE	13.0322373
MAPUTO PROVINCIA	WIS-Weighted Ensemble	2	2020	MAPE	27.36075179
MAPUTO PROVINCIA	WIS-Weighted Ensemble	2	2020	SMAPE	22.6595009
MAPUTO PROVINCIA	WIS-Weighted Ensemble	2	2020	WIS	6.72795823
MAPUTO PROVINCIA	WIS-Weighted Ensemble	2	2021	RMSE	11.76360552
MAPUTO PROVINCIA	WIS-Weighted Ensemble	2	2021	MAPE	24.22582783
MAPUTO PROVINCIA	WIS-Weighted Ensemble	2	2021	SMAPE	22.62983936
MAPUTO PROVINCIA	WIS-Weighted Ensemble	2	2021	WIS	6.151170693
MAPUTO PROVINCIA	WIS-Weighted Ensemble	2	2022	RMSE	6.528885474
MAPUTO PROVINCIA	WIS-Weighted Ensemble	2	2022	MAPE	22.27923763
MAPUTO PROVINCIA	WIS-Weighted Ensemble	2	2022	SMAPE	19.4464699
MAPUTO PROVINCIA	WIS-Weighted Ensemble	2	2022	WIS	3.592975189
NAMPULA	ExponentialSmoothing	2	all	RMSE	109.3051253
NAMPULA	ExponentialSmoothing	2	all	MAPE	12.21314505
NAMPULA	ExponentialSmoothing	2	all	SMAPE	12.24278722
NAMPULA	ExponentialSmoothing	2	all	WIS	52.76191795
NAMPULA	ExponentialSmoothing	2	2019	RMSE	76.05256986
NAMPULA	ExponentialSmoothing	2	2019	MAPE	9.819941568
NAMPULA	ExponentialSmoothing	2	2019	SMAPE	9.70510421
NAMPULA	ExponentialSmoothing	2	2019	WIS	41.31745712
NAMPULA	ExponentialSmoothing	2	2020	RMSE	87.69754273
NAMPULA	ExponentialSmoothing	2	2020	MAPE	13.75952994
NAMPULA	ExponentialSmoothing	2	2020	SMAPE	12.77610662
NAMPULA	ExponentialSmoothing	2	2020	WIS	48.08488579
NAMPULA	ExponentialSmoothing	2	2021	RMSE	112.7651251
NAMPULA	ExponentialSmoothing	2	2021	MAPE	13.91595014
NAMPULA	ExponentialSmoothing	2	2021	SMAPE	14.03096918
NAMPULA	ExponentialSmoothing	2	2021	WIS	60.4083088
NAMPULA	ExponentialSmoothing	2	2022	RMSE	170.3031902
NAMPULA	ExponentialSmoothing	2	2022	MAPE	15.06559629
NAMPULA	ExponentialSmoothing	2	2022	SMAPE	16.15666369
NAMPULA	ExponentialSmoothing	2	2022	WIS	80.80066701
NAMPULA	LightGBM_Global	2	all	RMSE	112.1987035
NAMPULA	LightGBM_Global	2	all	MAPE	13.13546703
NAMPULA	LightGBM_Global	2	all	SMAPE	13.18775933
NAMPULA	LightGBM_Global	2	all	WIS	59.45618957
NAMPULA	LightGBM_Global	2	2019	RMSE	85.3467943
NAMPULA	LightGBM_Global	2	2019	MAPE	10.07064166
NAMPULA	LightGBM_Global	2	2019	SMAPE	10.50988317
NAMPULA	LightGBM_Global	2	2019	WIS	48.50274104
NAMPULA	LightGBM_Global	2	2020	RMSE	103.2306791
NAMPULA	LightGBM_Global	2	2020	MAPE	15.64243386
NAMPULA	LightGBM_Global	2	2020	SMAPE	14.41355073
NAMPULA	LightGBM_Global	2	2020	WIS	59.74601364
NAMPULA	LightGBM_Global	2	2021	RMSE	119.4197181
NAMPULA	LightGBM_Global	2	2021	MAPE	15.10983923
NAMPULA	LightGBM_Global	2	2021	SMAPE	14.96212172
NAMPULA	LightGBM_Global	2	2021	WIS	68.92683168
NAMPULA	LightGBM_Global	2	2022	RMSE	156.5948972
NAMPULA	LightGBM_Global	2	2022	MAPE	14.87788294
NAMPULA	LightGBM_Global	2	2022	SMAPE	15.72909889
NAMPULA	LightGBM_Global	2	2022	WIS	79.12686887
NAMPULA	NHiTS_Global	2	all	RMSE	103.2412084
NAMPULA	NHiTS_Global	2	all	MAPE	12.50555696
NAMPULA	NHiTS_Global	2	all	SMAPE	12.50005481
NAMPULA	NHiTS_Global	2	all	WIS	61.03278256
NAMPULA	NHiTS_Global	2	2019	RMSE	81.10375729
NAMPULA	NHiTS_Global	2	2019	MAPE	10.41728145
NAMPULA	NHiTS_Global	2	2019	SMAPE	10.6986282
NAMPULA	NHiTS_Global	2	2019	WIS	50.74932413
NAMPULA	NHiTS_Global	2	2020	RMSE	96.05261886
NAMPULA	NHiTS_Global	2	2020	MAPE	15.1208802
NAMPULA	NHiTS_Global	2	2020	SMAPE	14.01400604
NAMPULA	NHiTS_Global	2	2020	WIS	61.83527565
NAMPULA	NHiTS_Global	2	2021	RMSE	96.29708742
NAMPULA	NHiTS_Global	2	2021	MAPE	13.21295665
NAMPULA	NHiTS_Global	2	2021	SMAPE	12.77902699
NAMPULA	NHiTS_Global	2	2021	WIS	60.71235753
NAMPULA	NHiTS_Global	2	2022	RMSE	151.2916865
NAMPULA	NHiTS_Global	2	2022	MAPE	14.03907686
NAMPULA	NHiTS_Global	2	2022	SMAPE	14.88715484
NAMPULA	NHiTS_Global	2	2022	WIS	86.08835394
NAMPULA	Mean Ensemble	2	all	RMSE	102.3656813
NAMPULA	Mean Ensemble	2	all	MAPE	11.55943286
NAMPULA	Mean Ensemble	2	all	SMAPE	11.56831848
NAMPULA	Mean Ensemble	2	all	WIS	55.36215294
NAMPULA	Mean Ensemble	2	2019	RMSE	73.64459345
NAMPULA	Mean Ensemble	2	2019	MAPE	9.321177414
NAMPULA	Mean Ensemble	2	2019	SMAPE	9.495920754
NAMPULA	Mean Ensemble	2	2019	WIS	44.73577958
NAMPULA	Mean Ensemble	2	2020	RMSE	91.69489539
NAMPULA	Mean Ensemble	2	2020	MAPE	13.94371619
NAMPULA	Mean Ensemble	2	2020	SMAPE	12.84834726
NAMPULA	Mean Ensemble	2	2020	WIS	56.26934143
NAMPULA	Mean Ensemble	2	2021	RMSE	101.625458
NAMPULA	Mean Ensemble	2	2021	MAPE	12.66680703
NAMPULA	Mean Ensemble	2	2021	SMAPE	12.46978875
NAMPULA	Mean Ensemble	2	2021	WIS	60.27568087
NAMPULA	Mean Ensemble	2	2022	RMSE	154.5481284
NAMPULA	Mean Ensemble	2	2022	MAPE	13.67088072
NAMPULA	Mean Ensemble	2	2022	SMAPE	14.59325996
NAMPULA	Mean Ensemble	2	2022	WIS	80.28332815
NAMPULA	WIS-Weighted Ensemble	2	all	RMSE	102.2661842
NAMPULA	WIS-Weighted Ensemble	2	all	MAPE	11.54172736
NAMPULA	WIS-Weighted Ensemble	2	all	SMAPE	11.52978328
NAMPULA	WIS-Weighted Ensemble	2	all	WIS	54.94208077
NAMPULA	WIS-Weighted Ensemble	2	2019	RMSE	71.52602678
NAMPULA	WIS-Weighted Ensemble	2	2019	MAPE	9.161698053
NAMPULA	WIS-Weighted Ensemble	2	2019	SMAPE	9.27810395
NAMPULA	WIS-Weighted Ensemble	2	2019	WIS	42.88564689
NAMPULA	WIS-Weighted Ensemble	2	2020	RMSE	91.67558499
NAMPULA	WIS-Weighted Ensemble	2	2020	MAPE	13.83622112
NAMPULA	WIS-Weighted Ensemble	2	2020	SMAPE	12.74693863
NAMPULA	WIS-Weighted Ensemble	2	2020	WIS	55.49171959
NAMPULA	WIS-Weighted Ensemble	2	2021	RMSE	103.3439408
NAMPULA	WIS-Weighted Ensemble	2	2021	MAPE	12.89793284
NAMPULA	WIS-Weighted Ensemble	2	2021	SMAPE	12.71945899
NAMPULA	WIS-Weighted Ensemble	2	2021	WIS	61.83838435
NAMPULA	WIS-Weighted Ensemble	2	2022	RMSE	154.6605369
NAMPULA	WIS-Weighted Ensemble	2	2022	MAPE	13.80900525
NAMPULA	WIS-Weighted Ensemble	2	2022	SMAPE	14.69534872
NAMPULA	WIS-Weighted Ensemble	2	2022	WIS	80.57683927
NIASSA	ExponentialSmoothing	2	all	RMSE	94.76332374
NIASSA	ExponentialSmoothing	2	all	MAPE	11.91279613
NIASSA	ExponentialSmoothing	2	all	SMAPE	11.47863429
NIASSA	ExponentialSmoothing	2	all	WIS	46.71137723
NIASSA	ExponentialSmoothing	2	2019	RMSE	81.87391051
NIASSA	ExponentialSmoothing	2	2019	MAPE	8.512220242
NIASSA	ExponentialSmoothing	2	2019	SMAPE	8.751026104
NIASSA	ExponentialSmoothing	2	2019	WIS	42.67517416
NIASSA	ExponentialSmoothing	2	2020	RMSE	122.2680455
NIASSA	ExponentialSmoothing	2	2020	MAPE	14.94131173
NIASSA	ExponentialSmoothing	2	2020	SMAPE	12.37833066
NIASSA	ExponentialSmoothing	2	2020	WIS	64.56868335
NIASSA	ExponentialSmoothing	2	2021	RMSE	61.70331602
NIASSA	ExponentialSmoothing	2	2021	MAPE	13.426646
NIASSA	ExponentialSmoothing	2	2021	SMAPE	12.71407936
NIASSA	ExponentialSmoothing	2	2021	WIS	32.97129507
NIASSA	ExponentialSmoothing	2	2022	RMSE	121.0421149
NIASSA	ExponentialSmoothing	2	2022	MAPE	13.70039843
NIASSA	ExponentialSmoothing	2	2022	SMAPE	14.7011827
NIASSA	ExponentialSmoothing	2	2022	WIS	58.10598396
NIASSA	LightGBM_Global	2	all	RMSE	114.4939852
NIASSA	LightGBM_Global	2	all	MAPE	15.27364317
NIASSA	LightGBM_Global	2	all	SMAPE	14.28580956
NIASSA	LightGBM_Global	2	all	WIS	59.17387849
NIASSA	LightGBM_Global	2	2019	RMSE	117.3181445
NIASSA	LightGBM_Global	2	2019	MAPE	10.29946927
NIASSA	LightGBM_Global	2	2019	SMAPE	10.85068562
NIASSA	LightGBM_Global	2	2019	WIS	59.38619145
NIASSA	LightGBM_Global	2	2020	RMSE	149.152213
NIASSA	LightGBM_Global	2	2020	MAPE	16.22791489
NIASSA	LightGBM_Global	2	2020	SMAPE	14.57943454
NIASSA	LightGBM_Global	2	2020	WIS	79.34110697
NIASSA	LightGBM_Global	2	2021	RMSE	114.1467304
NIASSA	LightGBM_Global	2	2021	MAPE	26.73388556
NIASSA	LightGBM_Global	2	2021	SMAPE	22.34345319
NIASSA	LightGBM_Global	2	2021	WIS	66.48659331
NIASSA	LightGBM_Global	2	2022	RMSE	105.7389278
NIASSA	LightGBM_Global	2	2022	MAPE	13.75021112
NIASSA	LightGBM_Global	2	2022	SMAPE	14.54751832
NIASSA	LightGBM_Global	2	2022	WIS	54.1837529
NIASSA	NHiTS_Global	2	all	RMSE	113.4201415
NIASSA	NHiTS_Global	2	all	MAPE	14.88942301
NIASSA	NHiTS_Global	2	all	SMAPE	14.03054916
NIASSA	NHiTS_Global	2	all	WIS	62.03818816
NIASSA	NHiTS_Global	2	2019	RMSE	118.1405341
NIASSA	NHiTS_Global	2	2019	MAPE	9.829797041
NIASSA	NHiTS_Global	2	2019	SMAPE	10.45154552
NIASSA	NHiTS_Global	2	2019	WIS	62.35888733
NIASSA	NHiTS_Global	2	2020	RMSE	127.9486923
NIASSA	NHiTS_Global	2	2020	MAPE	14.64788303
NIASSA	NHiTS_Global	2	2020	SMAPE	12.93923972
NIASSA	NHiTS_Global	2	2020	WIS	69.25969873
NIASSA	NHiTS_Global	2	2021	RMSE	125.1368727
NIASSA	NHiTS_Global	2	2021	MAPE	27.49259727
NIASSA	NHiTS_Global	2	2021	SMAPE	23.26818166
NIASSA	NHiTS_Global	2	2021	WIS	79.96202797
NIASSA	NHiTS_Global	2	2022	RMSE	117.3958752
NIASSA	NHiTS_Global	2	2022	MAPE	14.11070826
NIASSA	NHiTS_Global	2	2022	SMAPE	15.2699872
NIASSA	NHiTS_Global	2	2022	WIS	64.73268103
NIASSA	Mean Ensemble	2	all	RMSE	96.70306225
NIASSA	Mean Ensemble	2	all	MAPE	12.72262336
NIASSA	Mean Ensemble	2	all	SMAPE	12.04633608
NIASSA	Mean Ensemble	2	all	WIS	51.22382137
NIASSA	Mean Ensemble	2	2019	RMSE	100.2300629
NIASSA	Mean Ensemble	2	2019	MAPE	8.917834987
NIASSA	Mean Ensemble	2	2019	SMAPE	9.337599953
NIASSA	Mean Ensemble	2	2019	WIS	53.16261226
NIASSA	Mean Ensemble	2	2020	RMSE	123.2658005
NIASSA	Mean Ensemble	2	2020	MAPE	14.74015304
NIASSA	Mean Ensemble	2	2020	SMAPE	12.76354641
NIASSA	Mean Ensemble	2	2020	WIS	69.3527734
NIASSA	Mean Ensemble	2	2021	RMSE	83.21828253
NIASSA	Mean Ensemble	2	2021	MAPE	20.38234824
NIASSA	Mean Ensemble	2	2021	SMAPE	17.86114406
NIASSA	Mean Ensemble	2	2021	WIS	51.15156491
NIASSA	Mean Ensemble	2	2022	RMSE	105.9351297
NIASSA	Mean Ensemble	2	2022	MAPE	12.04627743
NIASSA	Mean Ensemble	2	2022	SMAPE	12.90732645
NIASSA	Mean Ensemble	2	2022	WIS	53.44471904
NIASSA	WIS-Weighted Ensemble	2	all	RMSE	93.61753998
NIASSA	WIS-Weighted Ensemble	2	all	MAPE	11.96644632
NIASSA	WIS-Weighted Ensemble	2	all	SMAPE	11.41123076
NIASSA	WIS-Weighted Ensemble	2	all	WIS	48.72967483
NIASSA	WIS-Weighted Ensemble	2	2019	RMSE	98.06379998
NIASSA	WIS-Weighted Ensemble	2	2019	MAPE	8.765044833
NIASSA	WIS-Weighted Ensemble	2	2019	SMAPE	9.175597683
NIASSA	WIS-Weighted Ensemble	2	2019	WIS	52.41100267
NIASSA	WIS-Weighted Ensemble	2	2020	RMSE	120.9959198
NIASSA	WIS-Weighted Ensemble	2	2020	MAPE	14.76577757
NIASSA	WIS-Weighted Ensemble	2	2020	SMAPE	12.65789306
NIASSA	WIS-Weighted Ensemble	2	2020	WIS	68.75294552
NIASSA	WIS-Weighted Ensemble	2	2021	RMSE	74.38026107
NIASSA	WIS-Weighted Ensemble	2	2021	MAPE	16.87798419
NIASSA	WIS-Weighted Ensemble	2	2021	SMAPE	15.14732388
NIASSA	WIS-Weighted Ensemble	2	2021	WIS	40.99980823
NIASSA	WIS-Weighted Ensemble	2	2022	RMSE	103.7915053
NIASSA	WIS-Weighted Ensemble	2	2022	MAPE	12.05553384
NIASSA	WIS-Weighted Ensemble	2	2022	SMAPE	12.83789272
NIASSA	WIS-Weighted Ensemble	2	2022	WIS	52.95634025
SOFALA	ExponentialSmoothing	2	all	RMSE	133.6024308
SOFALA	ExponentialSmoothing	2	all	MAPE	14.56408128
SOFALA	ExponentialSmoothing	2	all	SMAPE	14.41049504
SOFALA	ExponentialSmoothing	2	all	WIS	71.67708236
SOFALA	ExponentialSmoothing	2	2019	RMSE	139.2533684
SOFALA	ExponentialSmoothing	2	2019	MAPE	13.87205623
SOFALA	ExponentialSmoothing	2	2019	SMAPE	13.48859905
SOFALA	ExponentialSmoothing	2	2019	WIS	75.13596086
SOFALA	ExponentialSmoothing	2	2020	RMSE	151.6038411
SOFALA	ExponentialSmoothing	2	2020	MAPE	17.6069956
SOFALA	ExponentialSmoothing	2	2020	SMAPE	17.04252074
SOFALA	ExponentialSmoothing	2	2020	WIS	82.90079064
SOFALA	ExponentialSmoothing	2	2021	RMSE	110.0253175
SOFALA	ExponentialSmoothing	2	2021	MAPE	13.11502778
SOFALA	ExponentialSmoothing	2	2021	SMAPE	13.07032995
SOFALA	ExponentialSmoothing	2	2021	WIS	58.03793799
SOFALA	ExponentialSmoothing	2	2022	RMSE	130.0403767
SOFALA	ExponentialSmoothing	2	2022	MAPE	13.27883141
SOFALA	ExponentialSmoothing	2	2022	SMAPE	13.67209569
SOFALA	ExponentialSmoothing	2	2022	WIS	72.17985226
SOFALA	LightGBM_Global	2	all	RMSE	124.8376228
SOFALA	LightGBM_Global	2	all	MAPE	13.1286388
SOFALA	LightGBM_Global	2	all	SMAPE	12.92016398
SOFALA	LightGBM_Global	2	all	WIS	69.31012031
SOFALA	LightGBM_Global	2	2019	RMSE	130.9551542
SOFALA	LightGBM_Global	2	2019	MAPE	12.74360269
SOFALA	LightGBM_Global	2	2019	SMAPE	12.49404829
SOFALA	LightGBM_Global	2	2019	WIS	75.24787095
SOFALA	LightGBM_Global	2	2020	RMSE	119.5352242
SOFALA	LightGBM_Global	2	2020	MAPE	13.08969054
SOFALA	LightGBM_Global	2	2020	SMAPE	12.4628584
SOFALA	LightGBM_Global	2	2020	WIS	64.96887372
SOFALA	LightGBM_Global	2	2021	RMSE	89.39366769
SOFALA	LightGBM_Global	2	2021	MAPE	10.31899116
SOFALA	LightGBM_Global	2	2021	SMAPE	10.39351426
SOFALA	LightGBM_Global	2	2021	WIS	47.76418886
SOFALA	LightGBM_Global	2	2022	RMSE	144.8974093
SOFALA	LightGBM_Global	2	2022	MAPE	13.29252867
SOFALA	LightGBM_Global	2	2022	SMAPE	14.33047076
SOFALA	LightGBM_Global	2	2022	WIS	85.02285551
SOFALA	NHiTS_Global	2	all	RMSE	131.0621314
SOFALA	NHiTS_Global	2	all	MAPE	13.65627139
SOFALA	NHiTS_Global	2	all	SMAPE	13.7130186
SOFALA	NHiTS_Global	2	all	WIS	78.6669271
SOFALA	NHiTS_Global	2	2019	RMSE	146.2421744
SOFALA	NHiTS_Global	2	2019	MAPE	14.12477401
SOFALA	NHiTS_Global	2	2019	SMAPE	13.84753077
SOFALA	NHiTS_Global	2	2019	WIS	88.01922929
SOFALA	NHiTS_Global	2	2020	RMSE	125.399823
SOFALA	NHiTS_Global	2	2020	MAPE	14.89986489
SOFALA	NHiTS_Global	2	2020	SMAPE	14.42269223
SOFALA	NHiTS_Global	2	2020	WIS	75.86892868
SOFALA	NHiTS_Global	2	2021	RMSE	99.75015058
SOFALA	NHiTS_Global	2	2021	MAPE	11.82616836
SOFALA	NHiTS_Global	2	2021	SMAPE	11.91512309
SOFALA	NHiTS_Global	2	2021	WIS	59.68334426
SOFALA	NHiTS_Global	2	2022	RMSE	153.323611
SOFALA	NHiTS_Global	2	2022	MAPE	14.73371177
SOFALA	NHiTS_Global	2	2022	SMAPE	15.72261366
SOFALA	NHiTS_Global	2	2022	WIS	102.8889813
SOFALA	Mean Ensemble	2	all	RMSE	122.5201986
SOFALA	Mean Ensemble	2	all	MAPE	12.78904031
SOFALA	Mean Ensemble	2	all	SMAPE	12.6805603
SOFALA	Mean Ensemble	2	all	WIS	71.18536789
SOFALA	Mean Ensemble	2	2019	RMSE	131.6203601
SOFALA	Mean Ensemble	2	2019	MAPE	12.6974941
SOFALA	Mean Ensemble	2	2019	SMAPE	12.36511193
SOFALA	Mean Ensemble	2	2019	WIS	78.14155314
SOFALA	Mean Ensemble	2	2020	RMSE	125.9244675
SOFALA	Mean Ensemble	2	2020	MAPE	14.51240876
SOFALA	Mean Ensemble	2	2020	SMAPE	13.97331499
SOFALA	Mean Ensemble	2	2020	WIS	73.90847025
SOFALA	Mean Ensemble	2	2021	RMSE	94.71681041
SOFALA	Mean Ensemble	2	2021	MAPE	11.25408467
SOFALA	Mean Ensemble	2	2021	SMAPE	11.32231615
SOFALA	Mean Ensemble	2	2021	WIS	54.65082234
SOFALA	Mean Ensemble	2	2022	RMSE	134.6071783
SOFALA	Mean Ensemble	2	2022	MAPE	12.68812096
SOFALA	Mean Ensemble	2	2022	SMAPE	13.43675791
SOFALA	Mean Ensemble	2	2022	WIS	83.55718938
SOFALA	WIS-Weighted Ensemble	2	all	RMSE	122.0771564
SOFALA	WIS-Weighted Ensemble	2	all	MAPE	12.75674629
SOFALA	WIS-Weighted Ensemble	2	all	SMAPE	12.63805967
SOFALA	WIS-Weighted Ensemble	2	all	WIS	70.49743612
SOFALA	WIS-Weighted Ensemble	2	2019	RMSE	132.2243125
SOFALA	WIS-Weighted Ensemble	2	2019	MAPE	12.85466117
SOFALA	WIS-Weighted Ensemble	2	2019	SMAPE	12.45558104
SOFALA	WIS-Weighted Ensemble	2	2019	WIS	77.97920306
SOFALA	WIS-Weighted Ensemble	2	2020	RMSE	126.1964701
SOFALA	WIS-Weighted Ensemble	2	2020	MAPE	14.47925252
SOFALA	WIS-Weighted Ensemble	2	2020	SMAPE	13.89570891
SOFALA	WIS-Weighted Ensemble	2	2020	WIS	74.17369073
SOFALA	WIS-Weighted Ensemble	2	2021	RMSE	94.16218293
SOFALA	WIS-Weighted Ensemble	2	2021	MAPE	11.13883549
SOFALA	WIS-Weighted Ensemble	2	2021	SMAPE	11.23896197
SOFALA	WIS-Weighted Ensemble	2	2021	WIS	54.53128737
SOFALA	WIS-Weighted Ensemble	2	2022	RMSE	132.2954203
SOFALA	WIS-Weighted Ensemble	2	2022	MAPE	12.50325501
SOFALA	WIS-Weighted Ensemble	2	2022	SMAPE	13.22323453
SOFALA	WIS-Weighted Ensemble	2	2022	WIS	80.327754
TETE	ExponentialSmoothing	2	all	RMSE	57.57523891
TETE	ExponentialSmoothing	2	all	MAPE	15.85939727
TETE	ExponentialSmoothing	2	all	SMAPE	15.49758746
TETE	ExponentialSmoothing	2	all	WIS	29.18711983
TETE	ExponentialSmoothing	2	2019	RMSE	74.14068672
TETE	ExponentialSmoothing	2	2019	MAPE	14.22211999
TETE	ExponentialSmoothing	2	2019	SMAPE	14.24556245
TETE	ExponentialSmoothing	2	2019	WIS	40.64283062
TETE	ExponentialSmoothing	2	2020	RMSE	78.69944117
TETE	ExponentialSmoothing	2	2020	MAPE	16.35150314
TETE	ExponentialSmoothing	2	2020	SMAPE	15.22894352
TETE	ExponentialSmoothing	2	2020	WIS	40.69395904
TETE	ExponentialSmoothing	2	2021	RMSE	34.35271691
TETE	ExponentialSmoothing	2	2021	MAPE	18.77778626
TETE	ExponentialSmoothing	2	2021	SMAPE	18.18682114
TETE	ExponentialSmoothing	2	2021	WIS	18.79068128
TETE	ExponentialSmoothing	2	2022	RMSE	43.66125628
TETE	ExponentialSmoothing	2	2022	MAPE	16.94760505
TETE	ExponentialSmoothing	2	2022	SMAPE	17.12528336
TETE	ExponentialSmoothing	2	2022	WIS	23.90245915
TETE	LightGBM_Global	2	all	RMSE	59.69444846
TETE	LightGBM_Global	2	all	MAPE	19.44978415
TETE	LightGBM_Global	2	all	SMAPE	17.78409096
TETE	LightGBM_Global	2	all	WIS	31.7003054
TETE	LightGBM_Global	2	2019	RMSE	76.1833995
TETE	LightGBM_Global	2	2019	MAPE	16.31983732
TETE	LightGBM_Global	2	2019	SMAPE	16.09255835
TETE	LightGBM_Global	2	2019	WIS	39.4795333
TETE	LightGBM_Global	2	2020	RMSE	73.63175697
TETE	LightGBM_Global	2	2020	MAPE	14.49127838
TETE	LightGBM_Global	2	2020	SMAPE	14.22952368
TETE	LightGBM_Global	2	2020	WIS	37.03271487
TETE	LightGBM_Global	2	2021	RMSE	47.48577181
TETE	LightGBM_Global	2	2021	MAPE	31.27028018
TETE	LightGBM_Global	2	2021	SMAPE	25.56175616
TETE	LightGBM_Global	2	2021	WIS	30.15851545
TETE	LightGBM_Global	2	2022	RMSE	40.91972395
TETE	LightGBM_Global	2	2022	MAPE	15.08876995
TETE	LightGBM_Global	2	2022	SMAPE	15.1922234
TETE	LightGBM_Global	2	2022	WIS	21.95478094
TETE	NHiTS_Global	2	all	RMSE	63.09654974
TETE	NHiTS_Global	2	all	MAPE	19.43945339
TETE	NHiTS_Global	2	all	SMAPE	17.82172729
TETE	NHiTS_Global	2	all	WIS	35.18484548
TETE	NHiTS_Global	2	2019	RMSE	79.50283887
TETE	NHiTS_Global	2	2019	MAPE	16.30612949
TETE	NHiTS_Global	2	2019	SMAPE	16.55125195
TETE	NHiTS_Global	2	2019	WIS	47.31393688
TETE	NHiTS_Global	2	2020	RMSE	71.25111238
TETE	NHiTS_Global	2	2020	MAPE	14.54249351
TETE	NHiTS_Global	2	2020	SMAPE	13.74567214
TETE	NHiTS_Global	2	2020	WIS	37.9891382
TETE	NHiTS_Global	2	2021	RMSE	70.8268554
TETE	NHiTS_Global	2	2021	MAPE	35.97838052
TETE	NHiTS_Global	2	2021	SMAPE	28.87218838
TETE	NHiTS_Global	2	2021	WIS	43.39639713
TETE	NHiTS_Global	2	2022	RMSE	39.17704776
TETE	NHiTS_Global	2	2022	MAPE	15.50225654
TETE	NHiTS_Global	2	2022	SMAPE	16.29941671
TETE	NHiTS_Global	2	2022	WIS	23.1295589
TETE	Mean Ensemble	2	all	RMSE	55.43982512
TETE	Mean Ensemble	2	all	MAPE	16.65506532
TETE	Mean Ensemble	2	all	SMAPE	15.53760507
TETE	Mean Ensemble	2	all	WIS	29.50158415
TETE	Mean Ensemble	2	2019	RMSE	71.52435151
TETE	Mean Ensemble	2	2019	MAPE	14.41564526
TETE	Mean Ensemble	2	2019	SMAPE	14.26395089
TETE	Mean Ensemble	2	2019	WIS	39.82329771
TETE	Mean Ensemble	2	2020	RMSE	71.20849557
TETE	Mean Ensemble	2	2020	MAPE	14.71729993
TETE	Mean Ensemble	2	2020	SMAPE	14.00884041
TETE	Mean Ensemble	2	2020	WIS	37.38785853
TETE	Mean Ensemble	2	2021	RMSE	46.03185638
TETE	Mean Ensemble	2	2021	MAPE	25.41409729
TETE	Mean Ensemble	2	2021	SMAPE	21.55818303
TETE	Mean Ensemble	2	2021	WIS	26.90458913
TETE	Mean Ensemble	2	2022	RMSE	36.39637968
TETE	Mean Ensemble	2	2022	MAPE	14.31016776
TETE	Mean Ensemble	2	2022	SMAPE	14.62298234
TETE	Mean Ensemble	2	2022	WIS	20.79053041
TETE	WIS-Weighted Ensemble	2	all	RMSE	54.97152959
TETE	WIS-Weighted Ensemble	2	all	MAPE	15.69149269
TETE	WIS-Weighted Ensemble	2	all	SMAPE	14.81524518
TETE	WIS-Weighted Ensemble	2	all	WIS	28.61883477
TETE	WIS-Weighted Ensemble	2	2019	RMSE	72.45248151
TETE	WIS-Weighted Ensemble	2	2019	MAPE	14.79569228
TETE	WIS-Weighted Ensemble	2	2019	SMAPE	14.67623089
TETE	WIS-Weighted Ensemble	2	2019	WIS	40.55135664
TETE	WIS-Weighted Ensemble	2	2020	RMSE	71.78496236
TETE	WIS-Weighted Ensemble	2	2020	MAPE	14.72663385
TETE	WIS-Weighted Ensemble	2	2020	SMAPE	14.04344349
TETE	WIS-Weighted Ensemble	2	2020	WIS	37.91501366
TETE	WIS-Weighted Ensemble	2	2021	RMSE	40.53493584
TETE	WIS-Weighted Ensemble	2	2021	MAPE	20.83697245
TETE	WIS-Weighted Ensemble	2	2021	SMAPE	18.04447098
TETE	WIS-Weighted Ensemble	2	2021	WIS	21.85266618
TETE	WIS-Weighted Ensemble	2	2022	RMSE	36.37074351
TETE	WIS-Weighted Ensemble	2	2022	MAPE	14.11489418
TETE	WIS-Weighted Ensemble	2	2022	SMAPE	14.41041644
TETE	WIS-Weighted Ensemble	2	2022	WIS	20.60682173
ZAMBEZIA	ExponentialSmoothing	2	all	RMSE	82.61392066
ZAMBEZIA	ExponentialSmoothing	2	all	MAPE	9.402845257
ZAMBEZIA	ExponentialSmoothing	2	all	SMAPE	9.474350206
ZAMBEZIA	ExponentialSmoothing	2	all	WIS	43.46189446
ZAMBEZIA	ExponentialSmoothing	2	2019	RMSE	77.59195598
ZAMBEZIA	ExponentialSmoothing	2	2019	MAPE	10.01011617
ZAMBEZIA	ExponentialSmoothing	2	2019	SMAPE	10.00353579
ZAMBEZIA	ExponentialSmoothing	2	2019	WIS	44.79087275
ZAMBEZIA	ExponentialSmoothing	2	2020	RMSE	78.55412104
ZAMBEZIA	ExponentialSmoothing	2	2020	MAPE	9.374102254
ZAMBEZIA	ExponentialSmoothing	2	2020	SMAPE	8.889370071
ZAMBEZIA	ExponentialSmoothing	2	2020	WIS	43.48777672
ZAMBEZIA	ExponentialSmoothing	2	2021	RMSE	72.69277413
ZAMBEZIA	ExponentialSmoothing	2	2021	MAPE	8.679786205
ZAMBEZIA	ExponentialSmoothing	2	2021	SMAPE	8.713453469
ZAMBEZIA	ExponentialSmoothing	2	2021	WIS	38.70494921
ZAMBEZIA	ExponentialSmoothing	2	2022	RMSE	111.3862235
ZAMBEZIA	ExponentialSmoothing	2	2022	MAPE	9.467789351
ZAMBEZIA	ExponentialSmoothing	2	2022	SMAPE	10.03458635
ZAMBEZIA	ExponentialSmoothing	2	2022	WIS	55.56258991
ZAMBEZIA	LightGBM_Global	2	all	RMSE	89.92430217
ZAMBEZIA	LightGBM_Global	2	all	MAPE	10.38953176
ZAMBEZIA	LightGBM_Global	2	all	SMAPE	10.8263956
ZAMBEZIA	LightGBM_Global	2	all	WIS	50.65320328
ZAMBEZIA	LightGBM_Global	2	2019	RMSE	92.87191968
ZAMBEZIA	LightGBM_Global	2	2019	MAPE	11.90333457
ZAMBEZIA	LightGBM_Global	2	2019	SMAPE	12.78915702
ZAMBEZIA	LightGBM_Global	2	2019	WIS	59.1596672
ZAMBEZIA	LightGBM_Global	2	2020	RMSE	75.43271156
ZAMBEZIA	LightGBM_Global	2	2020	MAPE	9.554728915
ZAMBEZIA	LightGBM_Global	2	2020	SMAPE	9.517244497
ZAMBEZIA	LightGBM_Global	2	2020	WIS	44.45963038
ZAMBEZIA	LightGBM_Global	2	2021	RMSE	68.62451925
ZAMBEZIA	LightGBM_Global	2	2021	MAPE	8.035694107
ZAMBEZIA	LightGBM_Global	2	2021	SMAPE	8.124163342
ZAMBEZIA	LightGBM_Global	2	2021	WIS	36.1783015
ZAMBEZIA	LightGBM_Global	2	2022	RMSE	128.3839236
ZAMBEZIA	LightGBM_Global	2	2022	MAPE	10.92399551
ZAMBEZIA	LightGBM_Global	2	2022	SMAPE	12.11278305
ZAMBEZIA	LightGBM_Global	2	2022	WIS	72.02391111
ZAMBEZIA	NHiTS_Global	2	all	RMSE	89.38765172
ZAMBEZIA	NHiTS_Global	2	all	MAPE	10.14980198
ZAMBEZIA	NHiTS_Global	2	all	SMAPE	10.57622971
ZAMBEZIA	NHiTS_Global	2	all	WIS	54.88089135
ZAMBEZIA	NHiTS_Global	2	2019	RMSE	86.52525345
ZAMBEZIA	NHiTS_Global	2	2019	MAPE	10.73311141
ZAMBEZIA	NHiTS_Global	2	2019	SMAPE	11.30540087
ZAMBEZIA	NHiTS_Global	2	2019	WIS	57.734214
ZAMBEZIA	NHiTS_Global	2	2020	RMSE	73.15295285
ZAMBEZIA	NHiTS_Global	2	2020	MAPE	9.038109834
ZAMBEZIA	NHiTS_Global	2	2020	SMAPE	8.992639644
ZAMBEZIA	NHiTS_Global	2	2020	WIS	45.94312524
ZAMBEZIA	NHiTS_Global	2	2021	RMSE	81.6899172
ZAMBEZIA	NHiTS_Global	2	2021	MAPE	9.67045374
ZAMBEZIA	NHiTS_Global	2	2021	SMAPE	9.907391559
ZAMBEZIA	NHiTS_Global	2	2021	WIS	51.59649668
ZAMBEZIA	NHiTS_Global	2	2022	RMSE	124.8036119
ZAMBEZIA	NHiTS_Global	2	2022	MAPE	11.05624352
ZAMBEZIA	NHiTS_Global	2	2022	SMAPE	12.03714854
ZAMBEZIA	NHiTS_Global	2	2022	WIS	74.51650454
ZAMBEZIA	Mean Ensemble	2	all	RMSE	81.65740283
ZAMBEZIA	Mean Ensemble	2	all	MAPE	9.129218789
ZAMBEZIA	Mean Ensemble	2	all	SMAPE	9.42449403
ZAMBEZIA	Mean Ensemble	2	all	WIS	48.14583149
ZAMBEZIA	Mean Ensemble	2	2019	RMSE	78.55619688
ZAMBEZIA	Mean Ensemble	2	2019	MAPE	10.05677946
ZAMBEZIA	Mean Ensemble	2	2019	SMAPE	10.4842439
ZAMBEZIA	Mean Ensemble	2	2019	WIS	52.97520705
ZAMBEZIA	Mean Ensemble	2	2020	RMSE	69.51043838
ZAMBEZIA	Mean Ensemble	2	2020	MAPE	8.599885807
ZAMBEZIA	Mean Ensemble	2	2020	SMAPE	8.42976013
ZAMBEZIA	Mean Ensemble	2	2020	WIS	43.25548422
ZAMBEZIA	Mean Ensemble	2	2021	RMSE	71.2604741
ZAMBEZIA	Mean Ensemble	2	2021	MAPE	8.230439965
ZAMBEZIA	Mean Ensemble	2	2021	SMAPE	8.34452128
ZAMBEZIA	Mean Ensemble	2	2021	WIS	41.72399925
ZAMBEZIA	Mean Ensemble	2	2022	RMSE	115.1702935
ZAMBEZIA	Mean Ensemble	2	2022	MAPE	9.364261466
ZAMBEZIA	Mean Ensemble	2	2022	SMAPE	10.22782206
ZAMBEZIA	Mean Ensemble	2	2022	WIS	64.24629143
ZAMBEZIA	WIS-Weighted Ensemble	2	all	RMSE	81.4990062
ZAMBEZIA	WIS-Weighted Ensemble	2	all	MAPE	9.11450282
ZAMBEZIA	WIS-Weighted Ensemble	2	all	SMAPE	9.390445187
ZAMBEZIA	WIS-Weighted Ensemble	2	all	WIS	47.30781563
ZAMBEZIA	WIS-Weighted Ensemble	2	2019	RMSE	78.20567332
ZAMBEZIA	WIS-Weighted Ensemble	2	2019	MAPE	9.947312993
ZAMBEZIA	WIS-Weighted Ensemble	2	2019	SMAPE	10.32681304
ZAMBEZIA	WIS-Weighted Ensemble	2	2019	WIS	51.56719329
ZAMBEZIA	WIS-Weighted Ensemble	2	2020	RMSE	70.87845553
ZAMBEZIA	WIS-Weighted Ensemble	2	2020	MAPE	8.856378413
ZAMBEZIA	WIS-Weighted Ensemble	2	2020	SMAPE	8.63839777
ZAMBEZIA	WIS-Weighted Ensemble	2	2020	WIS	44.01448813
ZAMBEZIA	WIS-Weighted Ensemble	2	2021	RMSE	71.29619989
ZAMBEZIA	WIS-Weighted Ensemble	2	2021	MAPE	8.243389825
ZAMBEZIA	WIS-Weighted Ensemble	2	2021	SMAPE	8.357099102
ZAMBEZIA	WIS-Weighted Ensemble	2	2021	WIS	41.07676379
ZAMBEZIA	WIS-Weighted Ensemble	2	2022	RMSE	114.1877109
ZAMBEZIA	WIS-Weighted Ensemble	2	2022	MAPE	9.290439002
ZAMBEZIA	WIS-Weighted Ensemble	2	2022	SMAPE	10.1292987
ZAMBEZIA	WIS-Weighted Ensemble	2	2022	WIS	62.21901907
CABO DELGADO	ExponentialSmoothing	4	all	RMSE	158.8790098
CABO DELGADO	ExponentialSmoothing	4	all	MAPE	19.67686858
CABO DELGADO	ExponentialSmoothing	4	all	SMAPE	19.20607919
CABO DELGADO	ExponentialSmoothing	4	all	WIS	81.99216098
CABO DELGADO	ExponentialSmoothing	4	2019	RMSE	134.4367213
CABO DELGADO	ExponentialSmoothing	4	2019	MAPE	17.44797785
CABO DELGADO	ExponentialSmoothing	4	2019	SMAPE	16.98327093
CABO DELGADO	ExponentialSmoothing	4	2019	WIS	73.41589524
CABO DELGADO	ExponentialSmoothing	4	2020	RMSE	148.2046177
CABO DELGADO	ExponentialSmoothing	4	2020	MAPE	27.17736787
CABO DELGADO	ExponentialSmoothing	4	2020	SMAPE	25.95647472
CABO DELGADO	ExponentialSmoothing	4	2020	WIS	80.50538617
CABO DELGADO	ExponentialSmoothing	4	2021	RMSE	163.1658554
CABO DELGADO	ExponentialSmoothing	4	2021	MAPE	18.00507781
CABO DELGADO	ExponentialSmoothing	4	2021	SMAPE	17.08267369
CABO DELGADO	ExponentialSmoothing	4	2021	WIS	87.56217169
CABO DELGADO	ExponentialSmoothing	4	2022	RMSE	206.5667296
CABO DELGADO	ExponentialSmoothing	4	2022	MAPE	20.77210416
CABO DELGADO	ExponentialSmoothing	4	2022	SMAPE	20.64927156
CABO DELGADO	ExponentialSmoothing	4	2022	WIS	101.5529096
CABO DELGADO	LightGBM_Global	4	all	RMSE	157.9545866
CABO DELGADO	LightGBM_Global	4	all	MAPE	21.34828233
CABO DELGADO	LightGBM_Global	4	all	SMAPE	19.66483803
CABO DELGADO	LightGBM_Global	4	all	WIS	86.31327363
CABO DELGADO	LightGBM_Global	4	2019	RMSE	133.1132543
CABO DELGADO	LightGBM_Global	4	2019	MAPE	19.76105801
CABO DELGADO	LightGBM_Global	4	2019	SMAPE	18.48654149
CABO DELGADO	LightGBM_Global	4	2019	WIS	79.97704616
CABO DELGADO	LightGBM_Global	4	2020	RMSE	176.0155804
CABO DELGADO	LightGBM_Global	4	2020	MAPE	35.77816416
CABO DELGADO	LightGBM_Global	4	2020	SMAPE	28.21158804
CABO DELGADO	LightGBM_Global	4	2020	WIS	105.6479071
CABO DELGADO	LightGBM_Global	4	2021	RMSE	170.2155139
CABO DELGADO	LightGBM_Global	4	2021	MAPE	17.79597177
CABO DELGADO	LightGBM_Global	4	2021	SMAPE	18.51017392
CABO DELGADO	LightGBM_Global	4	2021	WIS	93.69446492
CABO DELGADO	LightGBM_Global	4	2022	RMSE	182.6866716
CABO DELGADO	LightGBM_Global	4	2022	MAPE	17.68845403
CABO DELGADO	LightGBM_Global	4	2022	SMAPE	18.45154516
CABO DELGADO	LightGBM_Global	4	2022	WIS	89.39010959
CABO DELGADO	NHiTS_Global	4	all	RMSE	140.6032157
CABO DELGADO	NHiTS_Global	4	all	MAPE	19.56356582
CABO DELGADO	NHiTS_Global	4	all	SMAPE	18.1671445
CABO DELGADO	NHiTS_Global	4	all	WIS	90.73045814
CABO DELGADO	NHiTS_Global	4	2019	RMSE	145.8897132
CABO DELGADO	NHiTS_Global	4	2019	MAPE	19.90898977
CABO DELGADO	NHiTS_Global	4	2019	SMAPE	19.37726048
CABO DELGADO	NHiTS_Global	4	2019	WIS	97.44095124
CABO DELGADO	NHiTS_Global	4	2020	RMSE	168.3097481
CABO DELGADO	NHiTS_Global	4	2020	MAPE	33.05107388
CABO DELGADO	NHiTS_Global	4	2020	SMAPE	27.71730797
CABO DELGADO	NHiTS_Global	4	2020	WIS	117.2943854
CABO DELGADO	NHiTS_Global	4	2021	RMSE	144.9925908
CABO DELGADO	NHiTS_Global	4	2021	MAPE	15.46947592
CABO DELGADO	NHiTS_Global	4	2021	SMAPE	15.63107492
CABO DELGADO	NHiTS_Global	4	2021	WIS	91.91203821
CABO DELGADO	NHiTS_Global	4	2022	RMSE	133.8542484
CABO DELGADO	NHiTS_Global	4	2022	MAPE	16.9846768
CABO DELGADO	NHiTS_Global	4	2022	SMAPE	15.77230887
CABO DELGADO	NHiTS_Global	4	2022	WIS	85.49186884
CABO DELGADO	Mean Ensemble	4	all	RMSE	140.2943324
CABO DELGADO	Mean Ensemble	4	all	MAPE	18.97661718
CABO DELGADO	Mean Ensemble	4	all	SMAPE	17.79111065
CABO DELGADO	Mean Ensemble	4	all	WIS	82.12624529
CABO DELGADO	Mean Ensemble	4	2019	RMSE	128.9897361
CABO DELGADO	Mean Ensemble	4	2019	MAPE	18.30796318
CABO DELGADO	Mean Ensemble	4	2019	SMAPE	17.51142558
CABO DELGADO	Mean Ensemble	4	2019	WIS	81.21778773
CABO DELGADO	Mean Ensemble	4	2020	RMSE	151.6375483
CABO DELGADO	Mean Ensemble	4	2020	MAPE	29.75269779
CABO DELGADO	Mean Ensemble	4	2020	SMAPE	25.33322929
CABO DELGADO	Mean Ensemble	4	2020	WIS	95.88614887
CABO DELGADO	Mean Ensemble	4	2021	RMSE	147.4841643
CABO DELGADO	Mean Ensemble	4	2021	MAPE	16.29325491
CABO DELGADO	Mean Ensemble	4	2021	SMAPE	16.29679128
CABO DELGADO	Mean Ensemble	4	2021	WIS	89.64962773
CABO DELGADO	Mean Ensemble	4	2022	RMSE	162.7871316
CABO DELGADO	Mean Ensemble	4	2022	MAPE	17.53304901
CABO DELGADO	Mean Ensemble	4	2022	SMAPE	17.14437563
CABO DELGADO	Mean Ensemble	4	2022	WIS	87.26393711
CABO DELGADO	WIS-Weighted Ensemble	4	all	RMSE	140.6894587
CABO DELGADO	WIS-Weighted Ensemble	4	all	MAPE	18.34159668
CABO DELGADO	WIS-Weighted Ensemble	4	all	SMAPE	17.28356289
CABO DELGADO	WIS-Weighted Ensemble	4	all	WIS	80.91589536
CABO DELGADO	WIS-Weighted Ensemble	4	2019	RMSE	127.8168339
CABO DELGADO	WIS-Weighted Ensemble	4	2019	MAPE	17.31382537
CABO DELGADO	WIS-Weighted Ensemble	4	2019	SMAPE	16.68297231
CABO DELGADO	WIS-Weighted Ensemble	4	2019	WIS	79.79456435
CABO DELGADO	WIS-Weighted Ensemble	4	2020	RMSE	145.5216935
CABO DELGADO	WIS-Weighted Ensemble	4	2020	MAPE	26.84432914
CABO DELGADO	WIS-Weighted Ensemble	4	2020	SMAPE	23.1768469
CABO DELGADO	WIS-Weighted Ensemble	4	2020	WIS	87.26960838
CABO DELGADO	WIS-Weighted Ensemble	4	2021	RMSE	149.1468614
CABO DELGADO	WIS-Weighted Ensemble	4	2021	MAPE	16.60380742
CABO DELGADO	WIS-Weighted Ensemble	4	2021	SMAPE	16.37938083
CABO DELGADO	WIS-Weighted Ensemble	4	2021	WIS	90.8949946
CABO DELGADO	WIS-Weighted Ensemble	4	2022	RMSE	168.4937653
CABO DELGADO	WIS-Weighted Ensemble	4	2022	MAPE	18.03528821
CABO DELGADO	WIS-Weighted Ensemble	4	2022	SMAPE	17.59555764
CABO DELGADO	WIS-Weighted Ensemble	4	2022	WIS	89.51134909
GAZA	ExponentialSmoothing	4	all	RMSE	157.1279605
GAZA	ExponentialSmoothing	4	all	MAPE	28.30274412
GAZA	ExponentialSmoothing	4	all	SMAPE	26.99981827
GAZA	ExponentialSmoothing	4	all	WIS	82.38461564
GAZA	ExponentialSmoothing	4	2019	RMSE	153.3262351
GAZA	ExponentialSmoothing	4	2019	MAPE	23.6344974
GAZA	ExponentialSmoothing	4	2019	SMAPE	24.61954381
GAZA	ExponentialSmoothing	4	2019	WIS	82.67903018
GAZA	ExponentialSmoothing	4	2020	RMSE	166.7066013
GAZA	ExponentialSmoothing	4	2020	MAPE	37.26796694
GAZA	ExponentialSmoothing	4	2020	SMAPE	29.87855287
GAZA	ExponentialSmoothing	4	2020	WIS	87.17732852
GAZA	ExponentialSmoothing	4	2021	RMSE	105.5882504
GAZA	ExponentialSmoothing	4	2021	MAPE	25.30370964
GAZA	ExponentialSmoothing	4	2021	SMAPE	26.41439849
GAZA	ExponentialSmoothing	4	2021	WIS	60.93607967
GAZA	ExponentialSmoothing	4	2022	RMSE	132.0195295
GAZA	ExponentialSmoothing	4	2022	MAPE	22.63729106
GAZA	ExponentialSmoothing	4	2022	SMAPE	24.21515468
GAZA	ExponentialSmoothing	4	2022	WIS	71.63213958
GAZA	LightGBM_Global	4	all	RMSE	148.7528653
GAZA	LightGBM_Global	4	all	MAPE	31.56773314
GAZA	LightGBM_Global	4	all	SMAPE	26.2996649
GAZA	LightGBM_Global	4	all	WIS	85.95955457
GAZA	LightGBM_Global	4	2019	RMSE	180.712464
GAZA	LightGBM_Global	4	2019	MAPE	34.29757601
GAZA	LightGBM_Global	4	2019	SMAPE	27.78051928
GAZA	LightGBM_Global	4	2019	WIS	105.4958412
GAZA	LightGBM_Global	4	2020	RMSE	150.7757104
GAZA	LightGBM_Global	4	2020	MAPE	38.68170966
GAZA	LightGBM_Global	4	2020	SMAPE	28.79916135
GAZA	LightGBM_Global	4	2020	WIS	88.79941809
GAZA	LightGBM_Global	4	2021	RMSE	98.04767745
GAZA	LightGBM_Global	4	2021	MAPE	31.05169223
GAZA	LightGBM_Global	4	2021	SMAPE	25.6360341
GAZA	LightGBM_Global	4	2021	WIS	62.08168343
GAZA	LightGBM_Global	4	2022	RMSE	135.4309856
GAZA	LightGBM_Global	4	2022	MAPE	21.33916152
GAZA	LightGBM_Global	4	2022	SMAPE	23.35655537
GAZA	LightGBM_Global	4	2022	WIS	70.28181956
GAZA	NHiTS_Global	4	all	RMSE	138.6327308
GAZA	NHiTS_Global	4	all	MAPE	27.40588755
GAZA	NHiTS_Global	4	all	SMAPE	24.73491195
GAZA	NHiTS_Global	4	all	WIS	86.36224489
GAZA	NHiTS_Global	4	2019	RMSE	147.616295
GAZA	NHiTS_Global	4	2019	MAPE	25.20619666
GAZA	NHiTS_Global	4	2019	SMAPE	22.59442776
GAZA	NHiTS_Global	4	2019	WIS	90.03967989
GAZA	NHiTS_Global	4	2020	RMSE	133.3852152
GAZA	NHiTS_Global	4	2020	MAPE	32.91804877
GAZA	NHiTS_Global	4	2020	SMAPE	25.78386012
GAZA	NHiTS_Global	4	2020	WIS	81.06173016
GAZA	NHiTS_Global	4	2021	RMSE	98.43996382
GAZA	NHiTS_Global	4	2021	MAPE	28.35634526
GAZA	NHiTS_Global	4	2021	SMAPE	26.30422237
GAZA	NHiTS_Global	4	2021	WIS	67.30304534
GAZA	NHiTS_Global	4	2022	RMSE	129.2167994
GAZA	NHiTS_Global	4	2022	MAPE	20.44399012
GAZA	NHiTS_Global	4	2022	SMAPE	23.03089859
GAZA	NHiTS_Global	4	2022	WIS	79.69221063
GAZA	Mean Ensemble	4	all	RMSE	134.5076858
GAZA	Mean Ensemble	4	all	MAPE	27.04526464
GAZA	Mean Ensemble	4	all	SMAPE	23.59837921
GAZA	Mean Ensemble	4	all	WIS	75.22423779
GAZA	Mean Ensemble	4	2019	RMSE	141.2274214
GAZA	Mean Ensemble	4	2019	MAPE	24.5263017
GAZA	Mean Ensemble	4	2019	SMAPE	21.78103658
GAZA	Mean Ensemble	4	2019	WIS	81.21576325
GAZA	Mean Ensemble	4	2020	RMSE	143.1188
GAZA	Mean Ensemble	4	2020	MAPE	35.48447848
GAZA	Mean Ensemble	4	2020	SMAPE	26.91136463
GAZA	Mean Ensemble	4	2020	WIS	78.46709338
GAZA	Mean Ensemble	4	2021	RMSE	89.32986995
GAZA	Mean Ensemble	4	2021	MAPE	25.95271968
GAZA	Mean Ensemble	4	2021	SMAPE	23.23688222
GAZA	Mean Ensemble	4	2021	WIS	50.94130083
GAZA	Mean Ensemble	4	2022	RMSE	118.9558667
GAZA	Mean Ensemble	4	2022	MAPE	19.70967795
GAZA	Mean Ensemble	4	2022	SMAPE	21.28036844
GAZA	Mean Ensemble	4	2022	WIS	66.58300549
GAZA	WIS-Weighted Ensemble	4	all	RMSE	137.4060759
GAZA	WIS-Weighted Ensemble	4	all	MAPE	27.18484151
GAZA	WIS-Weighted Ensemble	4	all	SMAPE	24.07273379
GAZA	WIS-Weighted Ensemble	4	all	WIS	76.92941634
GAZA	WIS-Weighted Ensemble	4	2019	RMSE	147.0897888
GAZA	WIS-Weighted Ensemble	4	2019	MAPE	25.06961703
GAZA	WIS-Weighted Ensemble	4	2019	SMAPE	22.90316404
GAZA	WIS-Weighted Ensemble	4	2019	WIS	85.40746978
GAZA	WIS-Weighted Ensemble	4	2020	RMSE	145.9101619
GAZA	WIS-Weighted Ensemble	4	2020	MAPE	35.86213816
GAZA	WIS-Weighted Ensemble	4	2020	SMAPE	27.31086798
GAZA	WIS-Weighted Ensemble	4	2020	WIS	79.38023723
GAZA	WIS-Weighted Ensemble	4	2021	RMSE	89.56301203
GAZA	WIS-Weighted Ensemble	4	2021	MAPE	25.43087103
GAZA	WIS-Weighted Ensemble	4	2021	SMAPE	23.22827091
GAZA	WIS-Weighted Ensemble	4	2021	WIS	51.93275931
GAZA	WIS-Weighted Ensemble	4	2022	RMSE	119.1053579
GAZA	WIS-Weighted Ensemble	4	2022	MAPE	19.69602704
GAZA	WIS-Weighted Ensemble	4	2022	SMAPE	21.19606774
GAZA	WIS-Weighted Ensemble	4	2022	WIS	67.32742
INHAMBANE	ExponentialSmoothing	4	all	RMSE	194.4549344
INHAMBANE	ExponentialSmoothing	4	all	MAPE	18.91995397
INHAMBANE	ExponentialSmoothing	4	all	SMAPE	18.67172586
INHAMBANE	ExponentialSmoothing	4	all	WIS	102.6845823
INHAMBANE	ExponentialSmoothing	4	2019	RMSE	177.4027162
INHAMBANE	ExponentialSmoothing	4	2019	MAPE	15.99161005
INHAMBANE	ExponentialSmoothing	4	2019	SMAPE	16.15950011
INHAMBANE	ExponentialSmoothing	4	2019	WIS	97.35738585
INHAMBANE	ExponentialSmoothing	4	2020	RMSE	184.178218
INHAMBANE	ExponentialSmoothing	4	2020	MAPE	26.11749965
INHAMBANE	ExponentialSmoothing	4	2020	SMAPE	24.68961706
INHAMBANE	ExponentialSmoothing	4	2020	WIS	99.13509968
INHAMBANE	ExponentialSmoothing	4	2021	RMSE	157.7508211
INHAMBANE	ExponentialSmoothing	4	2021	MAPE	16.01936635
INHAMBANE	ExponentialSmoothing	4	2021	SMAPE	17.03169996
INHAMBANE	ExponentialSmoothing	4	2021	WIS	85.21263685
INHAMBANE	ExponentialSmoothing	4	2022	RMSE	170.4275924
INHAMBANE	ExponentialSmoothing	4	2022	MAPE	13.09561772
INHAMBANE	ExponentialSmoothing	4	2022	SMAPE	13.54986118
INHAMBANE	ExponentialSmoothing	4	2022	WIS	90.76960654
INHAMBANE	LightGBM_Global	4	all	RMSE	190.8334537
INHAMBANE	LightGBM_Global	4	all	MAPE	20.17216915
INHAMBANE	LightGBM_Global	4	all	SMAPE	18.50124523
INHAMBANE	LightGBM_Global	4	all	WIS	108.8065869
INHAMBANE	LightGBM_Global	4	2019	RMSE	140.3893495
INHAMBANE	LightGBM_Global	4	2019	MAPE	13.07869869
INHAMBANE	LightGBM_Global	4	2019	SMAPE	12.1347916
INHAMBANE	LightGBM_Global	4	2019	WIS	74.98155605
INHAMBANE	LightGBM_Global	4	2020	RMSE	233.6672333
INHAMBANE	LightGBM_Global	4	2020	MAPE	34.89472074
INHAMBANE	LightGBM_Global	4	2020	SMAPE	26.51510298
INHAMBANE	LightGBM_Global	4	2020	WIS	142.969062
INHAMBANE	LightGBM_Global	4	2021	RMSE	147.5121778
INHAMBANE	LightGBM_Global	4	2021	MAPE	15.63395476
INHAMBANE	LightGBM_Global	4	2021	SMAPE	16.22921914
INHAMBANE	LightGBM_Global	4	2021	WIS	80.01132223
INHAMBANE	LightGBM_Global	4	2022	RMSE	208.4567612
INHAMBANE	LightGBM_Global	4	2022	MAPE	16.52012144
INHAMBANE	LightGBM_Global	4	2022	SMAPE	18.44760922
INHAMBANE	LightGBM_Global	4	2022	WIS	122.1242811
INHAMBANE	NHiTS_Global	4	all	RMSE	174.4665184
INHAMBANE	NHiTS_Global	4	all	MAPE	17.33588111
INHAMBANE	NHiTS_Global	4	all	SMAPE	16.70710217
INHAMBANE	NHiTS_Global	4	all	WIS	108.241663
INHAMBANE	NHiTS_Global	4	2019	RMSE	144.7529183
INHAMBANE	NHiTS_Global	4	2019	MAPE	13.09594545
INHAMBANE	NHiTS_Global	4	2019	SMAPE	12.39328132
INHAMBANE	NHiTS_Global	4	2019	WIS	85.06835951
INHAMBANE	NHiTS_Global	4	2020	RMSE	185.7003288
INHAMBANE	NHiTS_Global	4	2020	MAPE	27.10984576
INHAMBANE	NHiTS_Global	4	2020	SMAPE	22.12628931
INHAMBANE	NHiTS_Global	4	2020	WIS	115.5949774
INHAMBANE	NHiTS_Global	4	2021	RMSE	146.0206401
INHAMBANE	NHiTS_Global	4	2021	MAPE	15.9630944
INHAMBANE	NHiTS_Global	4	2021	SMAPE	16.35439503
INHAMBANE	NHiTS_Global	4	2021	WIS	94.02168824
INHAMBANE	NHiTS_Global	4	2022	RMSE	190.6648056
INHAMBANE	NHiTS_Global	4	2022	MAPE	13.78299377
INHAMBANE	NHiTS_Global	4	2022	SMAPE	15.34151429
INHAMBANE	NHiTS_Global	4	2022	WIS	118.2700044
INHAMBANE	Mean Ensemble	4	all	RMSE	166.3305363
INHAMBANE	Mean Ensemble	4	all	MAPE	16.80340579
INHAMBANE	Mean Ensemble	4	all	SMAPE	15.87188278
INHAMBANE	Mean Ensemble	4	all	WIS	94.60020411
INHAMBANE	Mean Ensemble	4	2019	RMSE	141.0572203
INHAMBANE	Mean Ensemble	4	2019	MAPE	12.89689351
INHAMBANE	Mean Ensemble	4	2019	SMAPE	12.28940036
INHAMBANE	Mean Ensemble	4	2019	WIS	78.57248798
INHAMBANE	Mean Ensemble	4	2020	RMSE	184.2546335
INHAMBANE	Mean Ensemble	4	2020	MAPE	26.88227698
INHAMBANE	Mean Ensemble	4	2020	SMAPE	21.93795958
INHAMBANE	Mean Ensemble	4	2020	WIS	105.9766838
INHAMBANE	Mean Ensemble	4	2021	RMSE	139.3207961
INHAMBANE	Mean Ensemble	4	2021	MAPE	14.47057354
INHAMBANE	Mean Ensemble	4	2021	SMAPE	14.94086564
INHAMBANE	Mean Ensemble	4	2021	WIS	78.30518169
INHAMBANE	Mean Ensemble	4	2022	RMSE	171.4726837
INHAMBANE	Mean Ensemble	4	2022	MAPE	11.55463039
INHAMBANE	Mean Ensemble	4	2022	SMAPE	12.70560765
INHAMBANE	Mean Ensemble	4	2022	WIS	94.67398988
INHAMBANE	WIS-Weighted Ensemble	4	all	RMSE	168.3310353
INHAMBANE	WIS-Weighted Ensemble	4	all	MAPE	16.93567364
INHAMBANE	WIS-Weighted Ensemble	4	all	SMAPE	16.08724924
INHAMBANE	WIS-Weighted Ensemble	4	all	WIS	96.89166752
INHAMBANE	WIS-Weighted Ensemble	4	2019	RMSE	144.1879215
INHAMBANE	WIS-Weighted Ensemble	4	2019	MAPE	13.02826992
INHAMBANE	WIS-Weighted Ensemble	4	2019	SMAPE	12.45404075
INHAMBANE	WIS-Weighted Ensemble	4	2019	WIS	81.11964731
INHAMBANE	WIS-Weighted Ensemble	4	2020	RMSE	183.6443732
INHAMBANE	WIS-Weighted Ensemble	4	2020	MAPE	26.59335113
INHAMBANE	WIS-Weighted Ensemble	4	2020	SMAPE	22.12051362
INHAMBANE	WIS-Weighted Ensemble	4	2020	WIS	106.3041364
INHAMBANE	WIS-Weighted Ensemble	4	2021	RMSE	141.6592045
INHAMBANE	WIS-Weighted Ensemble	4	2021	MAPE	14.66441896
INHAMBANE	WIS-Weighted Ensemble	4	2021	SMAPE	15.16861579
INHAMBANE	WIS-Weighted Ensemble	4	2021	WIS	79.43176639
INHAMBANE	WIS-Weighted Ensemble	4	2022	RMSE	169.4379954
INHAMBANE	WIS-Weighted Ensemble	4	2022	MAPE	11.53721704
INHAMBANE	WIS-Weighted Ensemble	4	2022	SMAPE	12.57873186
INHAMBANE	WIS-Weighted Ensemble	4	2022	WIS	94.58942046
MANICA	ExponentialSmoothing	4	all	RMSE	117.026604
MANICA	ExponentialSmoothing	4	all	MAPE	22.78318471
MANICA	ExponentialSmoothing	4	all	SMAPE	23.46617497
MANICA	ExponentialSmoothing	4	all	WIS	60.30489106
MANICA	ExponentialSmoothing	4	2019	RMSE	108.4056746
MANICA	ExponentialSmoothing	4	2019	MAPE	14.69508667
MANICA	ExponentialSmoothing	4	2019	SMAPE	14.69106946
MANICA	ExponentialSmoothing	4	2019	WIS	58.30528669
MANICA	ExponentialSmoothing	4	2020	RMSE	147.2917397
MANICA	ExponentialSmoothing	4	2020	MAPE	19.65730082
MANICA	ExponentialSmoothing	4	2020	SMAPE	18.57082904
MANICA	ExponentialSmoothing	4	2020	WIS	75.42320125
MANICA	ExponentialSmoothing	4	2021	RMSE	73.38021634
MANICA	ExponentialSmoothing	4	2021	MAPE	30.99044101
MANICA	ExponentialSmoothing	4	2021	SMAPE	32.48673035
MANICA	ExponentialSmoothing	4	2021	WIS	41.328323
MANICA	ExponentialSmoothing	4	2022	RMSE	138.1016078
MANICA	ExponentialSmoothing	4	2022	MAPE	26.35733764
MANICA	ExponentialSmoothing	4	2022	SMAPE	28.54197921
MANICA	ExponentialSmoothing	4	2022	WIS	70.94516974
MANICA	LightGBM_Global	4	all	RMSE	111.149914
MANICA	LightGBM_Global	4	all	MAPE	29.16572321
MANICA	LightGBM_Global	4	all	SMAPE	24.5355713
MANICA	LightGBM_Global	4	all	WIS	63.88647817
MANICA	LightGBM_Global	4	2019	RMSE	117.1403859
MANICA	LightGBM_Global	4	2019	MAPE	14.16026393
MANICA	LightGBM_Global	4	2019	SMAPE	14.84763425
MANICA	LightGBM_Global	4	2019	WIS	64.0042732
MANICA	LightGBM_Global	4	2020	RMSE	106.2927625
MANICA	LightGBM_Global	4	2020	MAPE	13.97654463
MANICA	LightGBM_Global	4	2020	SMAPE	14.3575602
MANICA	LightGBM_Global	4	2020	WIS	54.38619692
MANICA	LightGBM_Global	4	2021	RMSE	124.3108153
MANICA	LightGBM_Global	4	2021	MAPE	69.68886059
MANICA	LightGBM_Global	4	2021	SMAPE	48.72044019
MANICA	LightGBM_Global	4	2021	WIS	90.75501575
MANICA	LightGBM_Global	4	2022	RMSE	115.0068088
MANICA	LightGBM_Global	4	2022	MAPE	26.17173954
MANICA	LightGBM_Global	4	2022	SMAPE	25.72591581
MANICA	LightGBM_Global	4	2022	WIS	61.47075322
MANICA	NHiTS_Global	4	all	RMSE	131.2315311
MANICA	NHiTS_Global	4	all	MAPE	31.00747327
MANICA	NHiTS_Global	4	all	SMAPE	26.76118736
MANICA	NHiTS_Global	4	all	WIS	84.16107545
MANICA	NHiTS_Global	4	2019	RMSE	121.0267982
MANICA	NHiTS_Global	4	2019	MAPE	14.92431173
MANICA	NHiTS_Global	4	2019	SMAPE	15.57035309
MANICA	NHiTS_Global	4	2019	WIS	73.85580592
MANICA	NHiTS_Global	4	2020	RMSE	115.256524
MANICA	NHiTS_Global	4	2020	MAPE	16.57965593
MANICA	NHiTS_Global	4	2020	SMAPE	15.92534575
MANICA	NHiTS_Global	4	2020	WIS	71.66592771
MANICA	NHiTS_Global	4	2021	RMSE	161.8491362
MANICA	NHiTS_Global	4	2021	MAPE	70.05834358
MANICA	NHiTS_Global	4	2021	SMAPE	49.06122192
MANICA	NHiTS_Global	4	2021	WIS	121.7856146
MANICA	NHiTS_Global	4	2022	RMSE	155.4505401
MANICA	NHiTS_Global	4	2022	MAPE	33.30517739
MANICA	NHiTS_Global	4	2022	SMAPE	34.58255882
MANICA	NHiTS_Global	4	2022	WIS	102.164003
MANICA	Mean Ensemble	4	all	RMSE	109.1773758
MANICA	Mean Ensemble	4	all	MAPE	25.95271791
MANICA	Mean Ensemble	4	all	SMAPE	23.03537508
MANICA	Mean Ensemble	4	all	WIS	64.66346172
MANICA	Mean Ensemble	4	2019	RMSE	108.8762384
MANICA	Mean Ensemble	4	2019	MAPE	13.86944256
MANICA	Mean Ensemble	4	2019	SMAPE	14.1677998
MANICA	Mean Ensemble	4	2019	WIS	63.07270312
MANICA	Mean Ensemble	4	2020	RMSE	113.7568342
MANICA	Mean Ensemble	4	2020	MAPE	16.05218865
MANICA	Mean Ensemble	4	2020	SMAPE	15.60250187
MANICA	Mean Ensemble	4	2020	WIS	64.59826397
MANICA	Mean Ensemble	4	2021	RMSE	110.4186499
MANICA	Mean Ensemble	4	2021	MAPE	53.32886131
MANICA	Mean Ensemble	4	2021	SMAPE	40.29339657
MANICA	Mean Ensemble	4	2021	WIS	76.51670852
MANICA	Mean Ensemble	4	2022	RMSE	126.7191403
MANICA	Mean Ensemble	4	2022	MAPE	27.58030829
MANICA	Mean Ensemble	4	2022	SMAPE	27.62603494
MANICA	Mean Ensemble	4	2022	WIS	74.17394739
MANICA	WIS-Weighted Ensemble	4	all	RMSE	106.2159449
MANICA	WIS-Weighted Ensemble	4	all	MAPE	23.38059661
MANICA	WIS-Weighted Ensemble	4	all	SMAPE	21.37495309
MANICA	WIS-Weighted Ensemble	4	all	WIS	60.15966819
MANICA	WIS-Weighted Ensemble	4	2019	RMSE	110.8378262
MANICA	WIS-Weighted Ensemble	4	2019	MAPE	13.94386893
MANICA	WIS-Weighted Ensemble	4	2019	SMAPE	14.28567415
MANICA	WIS-Weighted Ensemble	4	2019	WIS	64.13037854
MANICA	WIS-Weighted Ensemble	4	2020	RMSE	116.4802009
MANICA	WIS-Weighted Ensemble	4	2020	MAPE	16.26879426
MANICA	WIS-Weighted Ensemble	4	2020	SMAPE	15.80721052
MANICA	WIS-Weighted Ensemble	4	2020	WIS	65.47426935
MANICA	WIS-Weighted Ensemble	4	2021	RMSE	91.69415402
MANICA	WIS-Weighted Ensemble	4	2021	MAPE	40.91024644
MANICA	WIS-Weighted Ensemble	4	2021	SMAPE	32.18925827
MANICA	WIS-Weighted Ensemble	4	2021	WIS	54.39688412
MANICA	WIS-Weighted Ensemble	4	2022	RMSE	124.9995701
MANICA	WIS-Weighted Ensemble	4	2022	MAPE	27.25666852
MANICA	WIS-Weighted Ensemble	4	2022	SMAPE	27.28755382
MANICA	WIS-Weighted Ensemble	4	2022	WIS	72.09697796
MAPUTO CIDADE	ExponentialSmoothing	4	all	RMSE	10.60357949
MAPUTO CIDADE	ExponentialSmoothing	4	all	MAPE	28.80376862
MAPUTO CIDADE	ExponentialSmoothing	4	all	SMAPE	29.7239992
MAPUTO CIDADE	ExponentialSmoothing	4	all	WIS	5.420294213
MAPUTO CIDADE	ExponentialSmoothing	4	2019	RMSE	9.737758703
MAPUTO CIDADE	ExponentialSmoothing	4	2019	MAPE	18.09968307
MAPUTO CIDADE	ExponentialSmoothing	4	2019	SMAPE	18.8297143
MAPUTO CIDADE	ExponentialSmoothing	4	2019	WIS	5.171700172
MAPUTO CIDADE	ExponentialSmoothing	4	2020	RMSE	14.58260584
MAPUTO CIDADE	ExponentialSmoothing	4	2020	MAPE	46.91621844
MAPUTO CIDADE	ExponentialSmoothing	4	2020	SMAPE	47.07446992
MAPUTO CIDADE	ExponentialSmoothing	4	2020	WIS	7.097795453
MAPUTO CIDADE	ExponentialSmoothing	4	2021	RMSE	7.777626248
MAPUTO CIDADE	ExponentialSmoothing	4	2021	MAPE	28.16518286
MAPUTO CIDADE	ExponentialSmoothing	4	2021	SMAPE	32.04383613
MAPUTO CIDADE	ExponentialSmoothing	4	2021	WIS	4.313023088
MAPUTO CIDADE	ExponentialSmoothing	4	2022	RMSE	7.535071302
MAPUTO CIDADE	ExponentialSmoothing	4	2022	MAPE	24.63220002
MAPUTO CIDADE	ExponentialSmoothing	4	2022	SMAPE	26.04525417
MAPUTO CIDADE	ExponentialSmoothing	4	2022	WIS	4.220642772
MAPUTO CIDADE	LightGBM_Global	4	all	RMSE	10.05332308
MAPUTO CIDADE	LightGBM_Global	4	all	MAPE	31.80486406
MAPUTO CIDADE	LightGBM_Global	4	all	SMAPE	25.51840024
MAPUTO CIDADE	LightGBM_Global	4	all	WIS	5.469502941
MAPUTO CIDADE	LightGBM_Global	4	2019	RMSE	12.56477729
MAPUTO CIDADE	LightGBM_Global	4	2019	MAPE	26.444146
MAPUTO CIDADE	LightGBM_Global	4	2019	SMAPE	22.97847186
MAPUTO CIDADE	LightGBM_Global	4	2019	WIS	6.730972635
MAPUTO CIDADE	LightGBM_Global	4	2020	RMSE	14.18645861
MAPUTO CIDADE	LightGBM_Global	4	2020	MAPE	70.59650513
MAPUTO CIDADE	LightGBM_Global	4	2020	SMAPE	49.18862126
MAPUTO CIDADE	LightGBM_Global	4	2020	WIS	9.304982281
MAPUTO CIDADE	LightGBM_Global	4	2021	RMSE	4.571650921
MAPUTO CIDADE	LightGBM_Global	4	2021	MAPE	19.82639051
MAPUTO CIDADE	LightGBM_Global	4	2021	SMAPE	17.68581939
MAPUTO CIDADE	LightGBM_Global	4	2021	WIS	2.6106269
MAPUTO CIDADE	LightGBM_Global	4	2022	RMSE	4.329336505
MAPUTO CIDADE	LightGBM_Global	4	2022	MAPE	14.87487005
MAPUTO CIDADE	LightGBM_Global	4	2022	SMAPE	14.64917201
MAPUTO CIDADE	LightGBM_Global	4	2022	WIS	2.278886565
MAPUTO CIDADE	NHiTS_Global	4	all	RMSE	9.376983594
MAPUTO CIDADE	NHiTS_Global	4	all	MAPE	28.97844833
MAPUTO CIDADE	NHiTS_Global	4	all	SMAPE	24.24500599
MAPUTO CIDADE	NHiTS_Global	4	all	WIS	5.284874693
MAPUTO CIDADE	NHiTS_Global	4	2019	RMSE	9.154490851
MAPUTO CIDADE	NHiTS_Global	4	2019	MAPE	18.54983288
MAPUTO CIDADE	NHiTS_Global	4	2019	SMAPE	17.288446
MAPUTO CIDADE	NHiTS_Global	4	2019	WIS	5.290535064
MAPUTO CIDADE	NHiTS_Global	4	2020	RMSE	13.26632461
MAPUTO CIDADE	NHiTS_Global	4	2020	MAPE	52.57952772
MAPUTO CIDADE	NHiTS_Global	4	2020	SMAPE	38.93585719
MAPUTO CIDADE	NHiTS_Global	4	2020	WIS	7.72531579
MAPUTO CIDADE	NHiTS_Global	4	2021	RMSE	6.747701638
MAPUTO CIDADE	NHiTS_Global	4	2021	MAPE	30.03051625
MAPUTO CIDADE	NHiTS_Global	4	2021	SMAPE	25.58290788
MAPUTO CIDADE	NHiTS_Global	4	2021	WIS	3.997520806
MAPUTO CIDADE	NHiTS_Global	4	2022	RMSE	4.665528897
MAPUTO CIDADE	NHiTS_Global	4	2022	MAPE	17.51019695
MAPUTO CIDADE	NHiTS_Global	4	2022	SMAPE	16.62823789
MAPUTO CIDADE	NHiTS_Global	4	2022	WIS	2.656750924
MAPUTO CIDADE	Mean Ensemble	4	all	RMSE	8.757437402
MAPUTO CIDADE	Mean Ensemble	4	all	MAPE	25.54891035
MAPUTO CIDADE	Mean Ensemble	4	all	SMAPE	21.54231589
MAPUTO CIDADE	Mean Ensemble	4	all	WIS	4.502932409
MAPUTO CIDADE	Mean Ensemble	4	2019	RMSE	8.949577777
MAPUTO CIDADE	Mean Ensemble	4	2019	MAPE	18.59161747
MAPUTO CIDADE	Mean Ensemble	4	2019	SMAPE	17.2247825
MAPUTO CIDADE	Mean Ensemble	4	2019	WIS	4.940509847
MAPUTO CIDADE	Mean Ensemble	4	2020	RMSE	12.90230387
MAPUTO CIDADE	Mean Ensemble	4	2020	MAPE	48.46831156
MAPUTO CIDADE	Mean Ensemble	4	2020	SMAPE	35.89164449
MAPUTO CIDADE	Mean Ensemble	4	2020	WIS	6.833871798
MAPUTO CIDADE	Mean Ensemble	4	2021	RMSE	4.272096283
MAPUTO CIDADE	Mean Ensemble	4	2021	MAPE	19.60427263
MAPUTO CIDADE	Mean Ensemble	4	2021	SMAPE	17.03732896
MAPUTO CIDADE	Mean Ensemble	4	2021	WIS	2.305158678
MAPUTO CIDADE	Mean Ensemble	4	2022	RMSE	4.167646777
MAPUTO CIDADE	Mean Ensemble	4	2022	MAPE	16.00972356
MAPUTO CIDADE	Mean Ensemble	4	2022	SMAPE	15.69754406
MAPUTO CIDADE	Mean Ensemble	4	2022	WIS	2.26793263
MAPUTO CIDADE	WIS-Weighted Ensemble	4	all	RMSE	8.708612686
MAPUTO CIDADE	WIS-Weighted Ensemble	4	all	MAPE	24.35441101
MAPUTO CIDADE	WIS-Weighted Ensemble	4	all	SMAPE	20.83029204
MAPUTO CIDADE	WIS-Weighted Ensemble	4	all	WIS	4.454102541
MAPUTO CIDADE	WIS-Weighted Ensemble	4	2019	RMSE	9.035910445
MAPUTO CIDADE	WIS-Weighted Ensemble	4	2019	MAPE	18.33010309
MAPUTO CIDADE	WIS-Weighted Ensemble	4	2019	SMAPE	17.16537262
MAPUTO CIDADE	WIS-Weighted Ensemble	4	2019	WIS	5.024122999
MAPUTO CIDADE	WIS-Weighted Ensemble	4	2020	RMSE	12.52184852
MAPUTO CIDADE	WIS-Weighted Ensemble	4	2020	MAPE	42.89906893
MAPUTO CIDADE	WIS-Weighted Ensemble	4	2020	SMAPE	32.35062347
MAPUTO CIDADE	WIS-Weighted Ensemble	4	2020	WIS	6.43090144
MAPUTO CIDADE	WIS-Weighted Ensemble	4	2021	RMSE	4.440705975
MAPUTO CIDADE	WIS-Weighted Ensemble	4	2021	MAPE	19.93748792
MAPUTO CIDADE	WIS-Weighted Ensemble	4	2021	SMAPE	17.39540039
MAPUTO CIDADE	WIS-Weighted Ensemble	4	2021	WIS	2.401376226
MAPUTO CIDADE	WIS-Weighted Ensemble	4	2022	RMSE	3.995631649
MAPUTO CIDADE	WIS-Weighted Ensemble	4	2022	MAPE	15.40878716
MAPUTO CIDADE	WIS-Weighted Ensemble	4	2022	SMAPE	15.07668452
MAPUTO CIDADE	WIS-Weighted Ensemble	4	2022	WIS	2.178933292
MAPUTO PROVINCIA	ExponentialSmoothing	4	all	RMSE	16.10956028
MAPUTO PROVINCIA	ExponentialSmoothing	4	all	MAPE	29.98742917
MAPUTO PROVINCIA	ExponentialSmoothing	4	all	SMAPE	29.41863741
MAPUTO PROVINCIA	ExponentialSmoothing	4	all	WIS	8.426563288
MAPUTO PROVINCIA	ExponentialSmoothing	4	2019	RMSE	18.05794205
MAPUTO PROVINCIA	ExponentialSmoothing	4	2019	MAPE	25.88843063
MAPUTO PROVINCIA	ExponentialSmoothing	4	2019	SMAPE	29.12951256
MAPUTO PROVINCIA	ExponentialSmoothing	4	2019	WIS	9.660870085
MAPUTO PROVINCIA	ExponentialSmoothing	4	2020	RMSE	20.7113303
MAPUTO PROVINCIA	ExponentialSmoothing	4	2020	MAPE	36.0393226
MAPUTO PROVINCIA	ExponentialSmoothing	4	2020	SMAPE	32.90189871
MAPUTO PROVINCIA	ExponentialSmoothing	4	2020	WIS	10.22743077
MAPUTO PROVINCIA	ExponentialSmoothing	4	2021	RMSE	14.56038803
MAPUTO PROVINCIA	ExponentialSmoothing	4	2021	MAPE	33.22330952
MAPUTO PROVINCIA	ExponentialSmoothing	4	2021	SMAPE	33.91993233
MAPUTO PROVINCIA	ExponentialSmoothing	4	2021	WIS	7.918276537
MAPUTO PROVINCIA	ExponentialSmoothing	4	2022	RMSE	8.651656907
MAPUTO PROVINCIA	ExponentialSmoothing	4	2022	MAPE	27.71329673
MAPUTO PROVINCIA	ExponentialSmoothing	4	2022	SMAPE	26.26124578
MAPUTO PROVINCIA	ExponentialSmoothing	4	2022	WIS	5.531715571
MAPUTO PROVINCIA	LightGBM_Global	4	all	RMSE	15.19864332
MAPUTO PROVINCIA	LightGBM_Global	4	all	MAPE	36.1322578
MAPUTO PROVINCIA	LightGBM_Global	4	all	SMAPE	28.74047922
MAPUTO PROVINCIA	LightGBM_Global	4	all	WIS	8.739442151
MAPUTO PROVINCIA	LightGBM_Global	4	2019	RMSE	20.18931325
MAPUTO PROVINCIA	LightGBM_Global	4	2019	MAPE	25.85325669
MAPUTO PROVINCIA	LightGBM_Global	4	2019	SMAPE	25.53964017
MAPUTO PROVINCIA	LightGBM_Global	4	2019	WIS	10.78786741
MAPUTO PROVINCIA	LightGBM_Global	4	2020	RMSE	18.0065861
MAPUTO PROVINCIA	LightGBM_Global	4	2020	MAPE	59.75189706
MAPUTO PROVINCIA	LightGBM_Global	4	2020	SMAPE	40.28310116
MAPUTO PROVINCIA	LightGBM_Global	4	2020	WIS	11.65088295
MAPUTO PROVINCIA	LightGBM_Global	4	2021	RMSE	11.21243593
MAPUTO PROVINCIA	LightGBM_Global	4	2021	MAPE	27.95753629
MAPUTO PROVINCIA	LightGBM_Global	4	2021	SMAPE	24.55987399
MAPUTO PROVINCIA	LightGBM_Global	4	2021	WIS	6.409744954
MAPUTO PROVINCIA	LightGBM_Global	4	2022	RMSE	8.379792376
MAPUTO PROVINCIA	LightGBM_Global	4	2022	MAPE	32.49649634
MAPUTO PROVINCIA	LightGBM_Global	4	2022	SMAPE	25.96689443
MAPUTO PROVINCIA	LightGBM_Global	4	2022	WIS	5.262442582
MAPUTO PROVINCIA	NHiTS_Global	4	all	RMSE	15.51793956
MAPUTO PROVINCIA	NHiTS_Global	4	all	MAPE	30.69502013
MAPUTO PROVINCIA	NHiTS_Global	4	all	SMAPE	26.26679883
MAPUTO PROVINCIA	NHiTS_Global	4	all	WIS	8.479630843
MAPUTO PROVINCIA	NHiTS_Global	4	2019	RMSE	20.05708133
MAPUTO PROVINCIA	NHiTS_Global	4	2019	MAPE	23.45907008
MAPUTO PROVINCIA	NHiTS_Global	4	2019	SMAPE	24.3202615
MAPUTO PROVINCIA	NHiTS_Global	4	2019	WIS	11.23528499
MAPUTO PROVINCIA	NHiTS_Global	4	2020	RMSE	15.30019136
MAPUTO PROVINCIA	NHiTS_Global	4	2020	MAPE	35.94958243
MAPUTO PROVINCIA	NHiTS_Global	4	2020	SMAPE	27.39233835
MAPUTO PROVINCIA	NHiTS_Global	4	2020	WIS	8.131534633
MAPUTO PROVINCIA	NHiTS_Global	4	2021	RMSE	11.69135697
MAPUTO PROVINCIA	NHiTS_Global	4	2021	MAPE	25.36481084
MAPUTO PROVINCIA	NHiTS_Global	4	2021	SMAPE	23.58745609
MAPUTO PROVINCIA	NHiTS_Global	4	2021	WIS	6.029836353
MAPUTO PROVINCIA	NHiTS_Global	4	2022	RMSE	9.689084082
MAPUTO PROVINCIA	NHiTS_Global	4	2022	MAPE	29.38020882
MAPUTO PROVINCIA	NHiTS_Global	4	2022	SMAPE	24.45719385
MAPUTO PROVINCIA	NHiTS_Global	4	2022	WIS	5.097978241
MAPUTO PROVINCIA	Mean Ensemble	4	all	RMSE	13.76259113
MAPUTO PROVINCIA	Mean Ensemble	4	all	MAPE	28.98913884
MAPUTO PROVINCIA	Mean Ensemble	4	all	SMAPE	24.64826176
MAPUTO PROVINCIA	Mean Ensemble	4	all	WIS	7.297396759
MAPUTO PROVINCIA	Mean Ensemble	4	2019	RMSE	16.81037247
MAPUTO PROVINCIA	Mean Ensemble	4	2019	MAPE	19.96144709
MAPUTO PROVINCIA	Mean Ensemble	4	2019	SMAPE	20.60181338
MAPUTO PROVINCIA	Mean Ensemble	4	2019	WIS	8.98718532
MAPUTO PROVINCIA	Mean Ensemble	4	2020	RMSE	16.24445638
MAPUTO PROVINCIA	Mean Ensemble	4	2020	MAPE	39.89511685
MAPUTO PROVINCIA	Mean Ensemble	4	2020	SMAPE	30.15882077
MAPUTO PROVINCIA	Mean Ensemble	4	2020	WIS	8.815539655
MAPUTO PROVINCIA	Mean Ensemble	4	2021	RMSE	11.30335121
MAPUTO PROVINCIA	Mean Ensemble	4	2021	MAPE	26.51482614
MAPUTO PROVINCIA	Mean Ensemble	4	2021	SMAPE	24.00487807
MAPUTO PROVINCIA	Mean Ensemble	4	2021	WIS	5.894621914
MAPUTO PROVINCIA	Mean Ensemble	4	2022	RMSE	7.68129503
MAPUTO PROVINCIA	Mean Ensemble	4	2022	MAPE	27.0674947
MAPUTO PROVINCIA	Mean Ensemble	4	2022	SMAPE	22.28238624
MAPUTO PROVINCIA	Mean Ensemble	4	2022	WIS	4.111569329
MAPUTO PROVINCIA	WIS-Weighted Ensemble	4	all	RMSE	13.70020915
MAPUTO PROVINCIA	WIS-Weighted Ensemble	4	all	MAPE	27.19790584
MAPUTO PROVINCIA	WIS-Weighted Ensemble	4	all	SMAPE	23.60660489
MAPUTO PROVINCIA	WIS-Weighted Ensemble	4	all	WIS	7.133774998
MAPUTO PROVINCIA	WIS-Weighted Ensemble	4	2019	RMSE	16.85997194
MAPUTO PROVINCIA	WIS-Weighted Ensemble	4	2019	MAPE	20.44904022
MAPUTO PROVINCIA	WIS-Weighted Ensemble	4	2019	SMAPE	21.42038581
MAPUTO PROVINCIA	WIS-Weighted Ensemble	4	2019	WIS	9.1779698
MAPUTO PROVINCIA	WIS-Weighted Ensemble	4	2020	RMSE	16.53212255
MAPUTO PROVINCIA	WIS-Weighted Ensemble	4	2020	MAPE	33.39065275
MAPUTO PROVINCIA	WIS-Weighted Ensemble	4	2020	SMAPE	25.96256346
MAPUTO PROVINCIA	WIS-Weighted Ensemble	4	2020	WIS	8.2827619
MAPUTO PROVINCIA	WIS-Weighted Ensemble	4	2021	RMSE	11.2920509
MAPUTO PROVINCIA	WIS-Weighted Ensemble	4	2021	MAPE	26.67106982
MAPUTO PROVINCIA	WIS-Weighted Ensemble	4	2021	SMAPE	24.10578814
MAPUTO PROVINCIA	WIS-Weighted Ensemble	4	2021	WIS	5.988748087
MAPUTO PROVINCIA	WIS-Weighted Ensemble	4	2022	RMSE	7.626814242
MAPUTO PROVINCIA	WIS-Weighted Ensemble	4	2022	MAPE	26.32179286
MAPUTO PROVINCIA	WIS-Weighted Ensemble	4	2022	SMAPE	21.79895686
MAPUTO PROVINCIA	WIS-Weighted Ensemble	4	2022	WIS	4.109800421
NAMPULA	ExponentialSmoothing	4	all	RMSE	132.8359443
NAMPULA	ExponentialSmoothing	4	all	MAPE	14.71112594
NAMPULA	ExponentialSmoothing	4	all	SMAPE	14.7849909
NAMPULA	ExponentialSmoothing	4	all	WIS	65.11344036
NAMPULA	ExponentialSmoothing	4	2019	RMSE	78.14921654
NAMPULA	ExponentialSmoothing	4	2019	MAPE	10.16933721
NAMPULA	ExponentialSmoothing	4	2019	SMAPE	10.05572879
NAMPULA	ExponentialSmoothing	4	2019	WIS	42.41913826
NAMPULA	ExponentialSmoothing	4	2020	RMSE	101.0595704
NAMPULA	ExponentialSmoothing	4	2020	MAPE	15.33744295
NAMPULA	ExponentialSmoothing	4	2020	SMAPE	14.37815338
NAMPULA	ExponentialSmoothing	4	2020	WIS	54.47225773
NAMPULA	ExponentialSmoothing	4	2021	RMSE	153.2491687
NAMPULA	ExponentialSmoothing	4	2021	MAPE	19.77924018
NAMPULA	ExponentialSmoothing	4	2021	SMAPE	19.6340726
NAMPULA	ExponentialSmoothing	4	2021	WIS	89.14677346
NAMPULA	ExponentialSmoothing	4	2022	RMSE	204.0153479
NAMPULA	ExponentialSmoothing	4	2022	MAPE	18.52668691
NAMPULA	ExponentialSmoothing	4	2022	SMAPE	19.89118663
NAMPULA	ExponentialSmoothing	4	2022	WIS	99.29595839
NAMPULA	LightGBM_Global	4	all	RMSE	134.4810699
NAMPULA	LightGBM_Global	4	all	MAPE	16.54532119
NAMPULA	LightGBM_Global	4	all	SMAPE	16.51209237
NAMPULA	LightGBM_Global	4	all	WIS	75.27299261
NAMPULA	LightGBM_Global	4	2019	RMSE	101.7723977
NAMPULA	LightGBM_Global	4	2019	MAPE	12.42455672
NAMPULA	LightGBM_Global	4	2019	SMAPE	13.03045159
NAMPULA	LightGBM_Global	4	2019	WIS	59.29999727
NAMPULA	LightGBM_Global	4	2020	RMSE	124.9558526
NAMPULA	LightGBM_Global	4	2020	MAPE	19.41872098
NAMPULA	LightGBM_Global	4	2020	SMAPE	17.6722651
NAMPULA	LightGBM_Global	4	2020	WIS	75.38120612
NAMPULA	LightGBM_Global	4	2021	RMSE	147.2837978
NAMPULA	LightGBM_Global	4	2021	MAPE	20.02927665
NAMPULA	LightGBM_Global	4	2021	SMAPE	19.42253154
NAMPULA	LightGBM_Global	4	2021	WIS	91.21329404
NAMPULA	LightGBM_Global	4	2022	RMSE	182.3411115
NAMPULA	LightGBM_Global	4	2022	MAPE	18.67643437
NAMPULA	LightGBM_Global	4	2022	SMAPE	19.63667073
NAMPULA	LightGBM_Global	4	2022	WIS	98.85977612
NAMPULA	NHiTS_Global	4	all	RMSE	121.0620443
NAMPULA	NHiTS_Global	4	all	MAPE	16.02956479
NAMPULA	NHiTS_Global	4	all	SMAPE	15.90325964
NAMPULA	NHiTS_Global	4	all	WIS	80.7152384
NAMPULA	NHiTS_Global	4	2019	RMSE	93.25331116
NAMPULA	NHiTS_Global	4	2019	MAPE	11.82118803
NAMPULA	NHiTS_Global	4	2019	SMAPE	12.29836663
NAMPULA	NHiTS_Global	4	2019	WIS	59.95723626
NAMPULA	NHiTS_Global	4	2020	RMSE	115.6201303
NAMPULA	NHiTS_Global	4	2020	MAPE	18.7525313
NAMPULA	NHiTS_Global	4	2020	SMAPE	17.08972352
NAMPULA	NHiTS_Global	4	2020	WIS	79.79498591
NAMPULA	NHiTS_Global	4	2021	RMSE	126.110422
NAMPULA	NHiTS_Global	4	2021	MAPE	17.77066179
NAMPULA	NHiTS_Global	4	2021	SMAPE	16.55765808
NAMPULA	NHiTS_Global	4	2021	WIS	86.31474175
NAMPULA	NHiTS_Global	4	2022	RMSE	161.5524298
NAMPULA	NHiTS_Global	4	2022	MAPE	18.11839424
NAMPULA	NHiTS_Global	4	2022	SMAPE	19.00346543
NAMPULA	NHiTS_Global	4	2022	WIS	110.9545909
NAMPULA	Mean Ensemble	4	all	RMSE	120.9574354
NAMPULA	Mean Ensemble	4	all	MAPE	14.57781878
NAMPULA	Mean Ensemble	4	all	SMAPE	14.42566419
NAMPULA	Mean Ensemble	4	all	WIS	69.83220353
NAMPULA	Mean Ensemble	4	2019	RMSE	80.16386178
NAMPULA	Mean Ensemble	4	2019	MAPE	10.27560326
NAMPULA	Mean Ensemble	4	2019	SMAPE	10.52583772
NAMPULA	Mean Ensemble	4	2019	WIS	49.40055559
NAMPULA	Mean Ensemble	4	2020	RMSE	108.7391853
NAMPULA	Mean Ensemble	4	2020	MAPE	16.72710836
NAMPULA	Mean Ensemble	4	2020	SMAPE	15.28712289
NAMPULA	Mean Ensemble	4	2020	WIS	68.55862833
NAMPULA	Mean Ensemble	4	2021	RMSE	133.2473601
NAMPULA	Mean Ensemble	4	2021	MAPE	18.05596397
NAMPULA	Mean Ensemble	4	2021	SMAPE	17.23413789
NAMPULA	Mean Ensemble	4	2021	WIS	86.02836916
NAMPULA	Mean Ensemble	4	2022	RMSE	173.9811344
NAMPULA	Mean Ensemble	4	2022	MAPE	17.48933541
NAMPULA	Mean Ensemble	4	2022	SMAPE	18.30534001
NAMPULA	Mean Ensemble	4	2022	WIS	99.62087955
NAMPULA	WIS-Weighted Ensemble	4	all	RMSE	119.1164543
NAMPULA	WIS-Weighted Ensemble	4	all	MAPE	14.25439966
NAMPULA	WIS-Weighted Ensemble	4	all	SMAPE	14.04386581
NAMPULA	WIS-Weighted Ensemble	4	all	WIS	67.21754826
NAMPULA	WIS-Weighted Ensemble	4	2019	RMSE	77.1017909
NAMPULA	WIS-Weighted Ensemble	4	2019	MAPE	9.988450043
NAMPULA	WIS-Weighted Ensemble	4	2019	SMAPE	10.14007902
NAMPULA	WIS-Weighted Ensemble	4	2019	WIS	46.10618789
NAMPULA	WIS-Weighted Ensemble	4	2020	RMSE	107.6760953
NAMPULA	WIS-Weighted Ensemble	4	2020	MAPE	16.42351826
NAMPULA	WIS-Weighted Ensemble	4	2020	SMAPE	15.00525869
NAMPULA	WIS-Weighted Ensemble	4	2020	WIS	66.29414695
NAMPULA	WIS-Weighted Ensemble	4	2021	RMSE	131.4662784
NAMPULA	WIS-Weighted Ensemble	4	2021	MAPE	17.836341
NAMPULA	WIS-Weighted Ensemble	4	2021	SMAPE	17.03594727
NAMPULA	WIS-Weighted Ensemble	4	2021	WIS	85.58301826
NAMPULA	WIS-Weighted Ensemble	4	2022	RMSE	172.4114015
NAMPULA	WIS-Weighted Ensemble	4	2022	MAPE	17.34401533
NAMPULA	WIS-Weighted Ensemble	4	2022	SMAPE	18.01976139
NAMPULA	WIS-Weighted Ensemble	4	2022	WIS	95.96590284
NIASSA	ExponentialSmoothing	4	all	RMSE	122.4918045
NIASSA	ExponentialSmoothing	4	all	MAPE	15.13854473
NIASSA	ExponentialSmoothing	4	all	SMAPE	14.3858769
NIASSA	ExponentialSmoothing	4	all	WIS	59.3331904
NIASSA	ExponentialSmoothing	4	2019	RMSE	90.4627155
NIASSA	ExponentialSmoothing	4	2019	MAPE	9.906629212
NIASSA	ExponentialSmoothing	4	2019	SMAPE	10.20196745
NIASSA	ExponentialSmoothing	4	2019	WIS	48.63021201
NIASSA	ExponentialSmoothing	4	2020	RMSE	141.8827
NIASSA	ExponentialSmoothing	4	2020	MAPE	17.48040356
NIASSA	ExponentialSmoothing	4	2020	SMAPE	13.86916162
NIASSA	ExponentialSmoothing	4	2020	WIS	72.13797322
NIASSA	ExponentialSmoothing	4	2021	RMSE	119.9616133
NIASSA	ExponentialSmoothing	4	2021	MAPE	18.95208143
NIASSA	ExponentialSmoothing	4	2021	SMAPE	17.08103858
NIASSA	ExponentialSmoothing	4	2021	WIS	56.45237763
NIASSA	ExponentialSmoothing	4	2022	RMSE	161.0775212
NIASSA	ExponentialSmoothing	4	2022	MAPE	19.00277632
NIASSA	ExponentialSmoothing	4	2022	SMAPE	20.65826622
NIASSA	ExponentialSmoothing	4	2022	WIS	80.58955462
NIASSA	LightGBM_Global	4	all	RMSE	147.083206
NIASSA	LightGBM_Global	4	all	MAPE	20.29313559
NIASSA	LightGBM_Global	4	all	SMAPE	17.83274909
NIASSA	LightGBM_Global	4	all	WIS	73.58221609
NIASSA	LightGBM_Global	4	2019	RMSE	123.1652112
NIASSA	LightGBM_Global	4	2019	MAPE	11.28346474
NIASSA	LightGBM_Global	4	2019	SMAPE	12.07157489
NIASSA	LightGBM_Global	4	2019	WIS	62.70179619
NIASSA	LightGBM_Global	4	2020	RMSE	171.9244273
NIASSA	LightGBM_Global	4	2020	MAPE	19.94202837
NIASSA	LightGBM_Global	4	2020	SMAPE	17.11201478
NIASSA	LightGBM_Global	4	2020	WIS	91.74896362
NIASSA	LightGBM_Global	4	2021	RMSE	202.6470559
NIASSA	LightGBM_Global	4	2021	MAPE	44.16429497
NIASSA	LightGBM_Global	4	2021	SMAPE	33.96474108
NIASSA	LightGBM_Global	4	2021	WIS	113.6688181
NIASSA	LightGBM_Global	4	2022	RMSE	120.282068
NIASSA	LightGBM_Global	4	2022	MAPE	14.21394777
NIASSA	LightGBM_Global	4	2022	SMAPE	14.8507602
NIASSA	LightGBM_Global	4	2022	WIS	56.51702732
NIASSA	NHiTS_Global	4	all	RMSE	150.234854
NIASSA	NHiTS_Global	4	all	MAPE	20.43036008
NIASSA	NHiTS_Global	4	all	SMAPE	17.99982728
NIASSA	NHiTS_Global	4	all	WIS	83.8144019
NIASSA	NHiTS_Global	4	2019	RMSE	115.4014619
NIASSA	NHiTS_Global	4	2019	MAPE	10.28387416
NIASSA	NHiTS_Global	4	2019	SMAPE	10.98654262
NIASSA	NHiTS_Global	4	2019	WIS	64.15141931
NIASSA	NHiTS_Global	4	2020	RMSE	170.4584654
NIASSA	NHiTS_Global	4	2020	MAPE	20.02862408
NIASSA	NHiTS_Global	4	2020	SMAPE	16.25727748
NIASSA	NHiTS_Global	4	2020	WIS	90.4326571
NIASSA	NHiTS_Global	4	2021	RMSE	216.3844047
NIASSA	NHiTS_Global	4	2021	MAPE	44.59915754
NIASSA	NHiTS_Global	4	2021	SMAPE	34.64523977
NIASSA	NHiTS_Global	4	2021	WIS	146.9715873
NIASSA	NHiTS_Global	4	2022	RMSE	127.3605334
NIASSA	NHiTS_Global	4	2022	MAPE	16.76031487
NIASSA	NHiTS_Global	4	2022	SMAPE	18.10258506
NIASSA	NHiTS_Global	4	2022	WIS	75.92426494
NIASSA	Mean Ensemble	4	all	RMSE	123.7981734
NIASSA	Mean Ensemble	4	all	MAPE	16.93015912
NIASSA	Mean Ensemble	4	all	SMAPE	15.28266385
NIASSA	Mean Ensemble	4	all	WIS	64.77748882
NIASSA	Mean Ensemble	4	2019	RMSE	98.21769614
NIASSA	Mean Ensemble	4	2019	MAPE	9.344441388
NIASSA	Mean Ensemble	4	2019	SMAPE	9.851338308
NIASSA	Mean Ensemble	4	2019	WIS	52.31715408
NIASSA	Mean Ensemble	4	2020	RMSE	152.2715448
NIASSA	Mean Ensemble	4	2020	MAPE	17.92822221
NIASSA	Mean Ensemble	4	2020	SMAPE	14.56250415
NIASSA	Mean Ensemble	4	2020	WIS	81.79069345
NIASSA	Mean Ensemble	4	2021	RMSE	154.4907749
NIASSA	Mean Ensemble	4	2021	MAPE	32.84679815
NIASSA	Mean Ensemble	4	2021	SMAPE	26.85875201
NIASSA	Mean Ensemble	4	2021	WIS	92.56602515
NIASSA	Mean Ensemble	4	2022	RMSE	122.0590782
NIASSA	Mean Ensemble	4	2022	MAPE	15.45228277
NIASSA	Mean Ensemble	4	2022	SMAPE	16.48060481
NIASSA	Mean Ensemble	4	2022	WIS	64.02804625
NIASSA	WIS-Weighted Ensemble	4	all	RMSE	120.3631109
NIASSA	WIS-Weighted Ensemble	4	all	MAPE	15.81038239
NIASSA	WIS-Weighted Ensemble	4	all	SMAPE	14.32559454
NIASSA	WIS-Weighted Ensemble	4	all	WIS	60.66373227
NIASSA	WIS-Weighted Ensemble	4	2019	RMSE	95.66514726
NIASSA	WIS-Weighted Ensemble	4	2019	MAPE	9.24045901
NIASSA	WIS-Weighted Ensemble	4	2019	SMAPE	9.699635807
NIASSA	WIS-Weighted Ensemble	4	2019	WIS	51.31416671
NIASSA	WIS-Weighted Ensemble	4	2020	RMSE	149.0116629
NIASSA	WIS-Weighted Ensemble	4	2020	MAPE	17.64623246
NIASSA	WIS-Weighted Ensemble	4	2020	SMAPE	14.22581208
NIASSA	WIS-Weighted Ensemble	4	2020	WIS	79.09199863
NIASSA	WIS-Weighted Ensemble	4	2021	RMSE	150.4237434
NIASSA	WIS-Weighted Ensemble	4	2021	MAPE	27.81095712
NIASSA	WIS-Weighted Ensemble	4	2021	SMAPE	23.03358824
NIASSA	WIS-Weighted Ensemble	4	2021	WIS	79.00919219
NIASSA	WIS-Weighted Ensemble	4	2022	RMSE	116.8784458
NIASSA	WIS-Weighted Ensemble	4	2022	MAPE	15.65923805
NIASSA	WIS-Weighted Ensemble	4	2022	SMAPE	16.34012226
NIASSA	WIS-Weighted Ensemble	4	2022	WIS	62.0957408
SOFALA	ExponentialSmoothing	4	all	RMSE	155.4320177
SOFALA	ExponentialSmoothing	4	all	MAPE	16.9928774
SOFALA	ExponentialSmoothing	4	all	SMAPE	17.0320904
SOFALA	ExponentialSmoothing	4	all	WIS	82.10042506
SOFALA	ExponentialSmoothing	4	2019	RMSE	152.6973582
SOFALA	ExponentialSmoothing	4	2019	MAPE	16.7313601
SOFALA	ExponentialSmoothing	4	2019	SMAPE	16.16003201
SOFALA	ExponentialSmoothing	4	2019	WIS	81.84594818
SOFALA	ExponentialSmoothing	4	2020	RMSE	186.4404197
SOFALA	ExponentialSmoothing	4	2020	MAPE	19.73200586
SOFALA	ExponentialSmoothing	4	2020	SMAPE	19.50366833
SOFALA	ExponentialSmoothing	4	2020	WIS	99.86056764
SOFALA	ExponentialSmoothing	4	2021	RMSE	121.5423816
SOFALA	ExponentialSmoothing	4	2021	MAPE	15.01472352
SOFALA	ExponentialSmoothing	4	2021	SMAPE	15.33548006
SOFALA	ExponentialSmoothing	4	2021	WIS	65.90154625
SOFALA	ExponentialSmoothing	4	2022	RMSE	150.5027928
SOFALA	ExponentialSmoothing	4	2022	MAPE	14.5822001
SOFALA	ExponentialSmoothing	4	2022	SMAPE	15.4144751
SOFALA	ExponentialSmoothing	4	2022	WIS	78.63897331
SOFALA	LightGBM_Global	4	all	RMSE	141.7163122
SOFALA	LightGBM_Global	4	all	MAPE	15.64929749
SOFALA	LightGBM_Global	4	all	SMAPE	15.18577718
SOFALA	LightGBM_Global	4	all	WIS	80.596562
SOFALA	LightGBM_Global	4	2019	RMSE	149.0120337
SOFALA	LightGBM_Global	4	2019	MAPE	15.25930217
SOFALA	LightGBM_Global	4	2019	SMAPE	14.77153926
SOFALA	LightGBM_Global	4	2019	WIS	85.44937333
SOFALA	LightGBM_Global	4	2020	RMSE	129.2933996
SOFALA	LightGBM_Global	4	2020	MAPE	14.88186874
SOFALA	LightGBM_Global	4	2020	SMAPE	14.02664154
SOFALA	LightGBM_Global	4	2020	WIS	71.79256053
SOFALA	LightGBM_Global	4	2021	RMSE	85.32764563
SOFALA	LightGBM_Global	4	2021	MAPE	10.78829888
SOFALA	LightGBM_Global	4	2021	SMAPE	10.66949214
SOFALA	LightGBM_Global	4	2021	WIS	48.06638882
SOFALA	LightGBM_Global	4	2022	RMSE	171.5777837
SOFALA	LightGBM_Global	4	2022	MAPE	16.70969604
SOFALA	LightGBM_Global	4	2022	SMAPE	18.31843296
SOFALA	LightGBM_Global	4	2022	WIS	106.7341655
SOFALA	NHiTS_Global	4	all	RMSE	150.4425662
SOFALA	NHiTS_Global	4	all	MAPE	15.83653826
SOFALA	NHiTS_Global	4	all	SMAPE	15.96743245
SOFALA	NHiTS_Global	4	all	WIS	93.45790517
SOFALA	NHiTS_Global	4	2019	RMSE	158.7441663
SOFALA	NHiTS_Global	4	2019	MAPE	16.15702363
SOFALA	NHiTS_Global	4	2019	SMAPE	15.83573143
SOFALA	NHiTS_Global	4	2019	WIS	98.48820325
SOFALA	NHiTS_Global	4	2020	RMSE	145.8147889
SOFALA	NHiTS_Global	4	2020	MAPE	17.04296926
SOFALA	NHiTS_Global	4	2020	SMAPE	16.23070493
SOFALA	NHiTS_Global	4	2020	WIS	89.45103129
SOFALA	NHiTS_Global	4	2021	RMSE	104.1241936
SOFALA	NHiTS_Global	4	2021	MAPE	11.97078247
SOFALA	NHiTS_Global	4	2021	SMAPE	11.98067032
SOFALA	NHiTS_Global	4	2021	WIS	61.64420964
SOFALA	NHiTS_Global	4	2022	RMSE	193.0035626
SOFALA	NHiTS_Global	4	2022	MAPE	18.93536405
SOFALA	NHiTS_Global	4	2022	SMAPE	20.71993068
SOFALA	NHiTS_Global	4	2022	WIS	139.6930635
SOFALA	Mean Ensemble	4	all	RMSE	138.8346135
SOFALA	Mean Ensemble	4	all	MAPE	15.09857699
SOFALA	Mean Ensemble	4	all	SMAPE	14.94911104
SOFALA	Mean Ensemble	4	all	WIS	82.4144092
SOFALA	Mean Ensemble	4	2019	RMSE	146.474982
SOFALA	Mean Ensemble	4	2019	MAPE	15.14126031
SOFALA	Mean Ensemble	4	2019	SMAPE	14.64446834
SOFALA	Mean Ensemble	4	2019	WIS	88.38575932
SOFALA	Mean Ensemble	4	2020	RMSE	145.0865073
SOFALA	Mean Ensemble	4	2020	MAPE	16.5838746
SOFALA	Mean Ensemble	4	2020	SMAPE	15.91111086
SOFALA	Mean Ensemble	4	2020	WIS	85.78636797
SOFALA	Mean Ensemble	4	2021	RMSE	96.1413369
SOFALA	Mean Ensemble	4	2021	MAPE	12.13612671
SOFALA	Mean Ensemble	4	2021	SMAPE	12.16954127
SOFALA	Mean Ensemble	4	2021	WIS	56.2476991
SOFALA	Mean Ensemble	4	2022	RMSE	159.9993534
SOFALA	Mean Ensemble	4	2022	MAPE	15.43081756
SOFALA	Mean Ensemble	4	2022	SMAPE	16.65162556
SOFALA	Mean Ensemble	4	2022	WIS	103.6454469
SOFALA	WIS-Weighted Ensemble	4	all	RMSE	137.7976426
SOFALA	WIS-Weighted Ensemble	4	all	MAPE	15.05006062
SOFALA	WIS-Weighted Ensemble	4	all	SMAPE	14.8692341
SOFALA	WIS-Weighted Ensemble	4	all	WIS	81.03322203
SOFALA	WIS-Weighted Ensemble	4	2019	RMSE	149.2937927
SOFALA	WIS-Weighted Ensemble	4	2019	MAPE	15.57690022
SOFALA	WIS-Weighted Ensemble	4	2019	SMAPE	14.96743043
SOFALA	WIS-Weighted Ensemble	4	2019	WIS	89.53838141
SOFALA	WIS-Weighted Ensemble	4	2020	RMSE	145.8166901
SOFALA	WIS-Weighted Ensemble	4	2020	MAPE	16.41224383
SOFALA	WIS-Weighted Ensemble	4	2020	SMAPE	15.78768355
SOFALA	WIS-Weighted Ensemble	4	2020	WIS	85.24987381
SOFALA	WIS-Weighted Ensemble	4	2021	RMSE	96.65871089
SOFALA	WIS-Weighted Ensemble	4	2021	MAPE	12.1858571
SOFALA	WIS-Weighted Ensemble	4	2021	SMAPE	12.20404979
SOFALA	WIS-Weighted Ensemble	4	2021	WIS	57.83978163
SOFALA	WIS-Weighted Ensemble	4	2022	RMSE	150.2252371
SOFALA	WIS-Weighted Ensemble	4	2022	MAPE	14.62224533
[truncated: 2,402 more rows]
