# Supplementary material for: Infectious disease forecasting to support public health: use of readily available methods to predict malaria and diarrhoeal diseases in Mozambique
Source: J Glob Health. 2025 Apr 11;15:04114. doi: 10.7189/jogh.15.04114 (PMC11997905; doi:10.7189/jogh.15.04114)
Supplement: Online Supplementary Document [file jogh-15-04114-s001.zip › jogh-15-04114-s003.csv]

Table S2
province	model	horizon	season	metric	value
CABO DELGADO	ExponentialSmoothing	2	all	RMSE	7.386423474
CABO DELGADO	ExponentialSmoothing	2	all	MAPE	14.49658669
CABO DELGADO	ExponentialSmoothing	2	all	SMAPE	14.10857027
CABO DELGADO	ExponentialSmoothing	2	all	WIS	3.814336823
CABO DELGADO	ExponentialSmoothing	2	2019	RMSE	6.171745375
CABO DELGADO	ExponentialSmoothing	2	2019	MAPE	11.86621644
CABO DELGADO	ExponentialSmoothing	2	2019	SMAPE	11.70151956
CABO DELGADO	ExponentialSmoothing	2	2019	WIS	3.267348549
CABO DELGADO	ExponentialSmoothing	2	2020	RMSE	7.891352048
CABO DELGADO	ExponentialSmoothing	2	2020	MAPE	15.81507616
CABO DELGADO	ExponentialSmoothing	2	2020	SMAPE	15.94348203
CABO DELGADO	ExponentialSmoothing	2	2020	WIS	4.29849318
CABO DELGADO	ExponentialSmoothing	2	2021	RMSE	6.185590192
CABO DELGADO	ExponentialSmoothing	2	2021	MAPE	13.12324455
CABO DELGADO	ExponentialSmoothing	2	2021	SMAPE	12.1452125
CABO DELGADO	ExponentialSmoothing	2	2021	WIS	3.236320918
CABO DELGADO	ExponentialSmoothing	2	2022	RMSE	9.243781833
CABO DELGADO	ExponentialSmoothing	2	2022	MAPE	17.03758302
CABO DELGADO	ExponentialSmoothing	2	2022	SMAPE	16.55261418
CABO DELGADO	ExponentialSmoothing	2	2022	WIS	4.49671224
CABO DELGADO	LightGBM_Global	2	all	RMSE	7.932120828
CABO DELGADO	LightGBM_Global	2	all	MAPE	17.36610627
CABO DELGADO	LightGBM_Global	2	all	SMAPE	15.99143219
CABO DELGADO	LightGBM_Global	2	all	WIS	4.578170789
CABO DELGADO	LightGBM_Global	2	2019	RMSE	6.370761388
CABO DELGADO	LightGBM_Global	2	2019	MAPE	14.17591116
CABO DELGADO	LightGBM_Global	2	2019	SMAPE	13.10646273
CABO DELGADO	LightGBM_Global	2	2019	WIS	3.861904623
CABO DELGADO	LightGBM_Global	2	2020	RMSE	9.645279719
CABO DELGADO	LightGBM_Global	2	2020	MAPE	21.67203785
CABO DELGADO	LightGBM_Global	2	2020	SMAPE	20.67669493
CABO DELGADO	LightGBM_Global	2	2020	WIS	6.070605951
CABO DELGADO	LightGBM_Global	2	2021	RMSE	6.991762602
CABO DELGADO	LightGBM_Global	2	2021	MAPE	12.5325986
CABO DELGADO	LightGBM_Global	2	2021	SMAPE	12.09713905
CABO DELGADO	LightGBM_Global	2	2021	WIS	3.600583591
CABO DELGADO	LightGBM_Global	2	2022	RMSE	9.012497749
CABO DELGADO	LightGBM_Global	2	2022	MAPE	23.80878107
CABO DELGADO	LightGBM_Global	2	2022	SMAPE	20.89149155
CABO DELGADO	LightGBM_Global	2	2022	WIS	5.163008863
CABO DELGADO	NHiTS_Global	2	all	RMSE	7.339868151
CABO DELGADO	NHiTS_Global	2	all	MAPE	16.52870274
CABO DELGADO	NHiTS_Global	2	all	SMAPE	15.46081485
CABO DELGADO	NHiTS_Global	2	all	WIS	4.64902911
CABO DELGADO	NHiTS_Global	2	2019	RMSE	6.393863498
CABO DELGADO	NHiTS_Global	2	2019	MAPE	13.84120302
CABO DELGADO	NHiTS_Global	2	2019	SMAPE	13.00965091
CABO DELGADO	NHiTS_Global	2	2019	WIS	4.020953635
CABO DELGADO	NHiTS_Global	2	2020	RMSE	8.416746652
CABO DELGADO	NHiTS_Global	2	2020	MAPE	17.55586438
CABO DELGADO	NHiTS_Global	2	2020	SMAPE	17.16279888
CABO DELGADO	NHiTS_Global	2	2020	WIS	5.544961541
CABO DELGADO	NHiTS_Global	2	2021	RMSE	5.944584272
CABO DELGADO	NHiTS_Global	2	2021	MAPE	11.92457099
CABO DELGADO	NHiTS_Global	2	2021	SMAPE	11.51241157
CABO DELGADO	NHiTS_Global	2	2021	WIS	3.527974439
CABO DELGADO	NHiTS_Global	2	2022	RMSE	8.417179321
CABO DELGADO	NHiTS_Global	2	2022	MAPE	24.0507066
CABO DELGADO	NHiTS_Global	2	2022	SMAPE	21.49666084
CABO DELGADO	NHiTS_Global	2	2022	WIS	5.603282099
CABO DELGADO	Mean Ensemble	2	all	RMSE	7.046421079
CABO DELGADO	Mean Ensemble	2	all	MAPE	15.24917267
CABO DELGADO	Mean Ensemble	2	all	SMAPE	14.3197892
CABO DELGADO	Mean Ensemble	2	all	WIS	4.154452894
CABO DELGADO	Mean Ensemble	2	2019	RMSE	5.85549595
CABO DELGADO	Mean Ensemble	2	2019	MAPE	12.34267154
CABO DELGADO	Mean Ensemble	2	2019	SMAPE	11.67280793
CABO DELGADO	Mean Ensemble	2	2019	WIS	3.437876864
CABO DELGADO	Mean Ensemble	2	2020	RMSE	8.134723136
CABO DELGADO	Mean Ensemble	2	2020	MAPE	17.44630146
CABO DELGADO	Mean Ensemble	2	2020	SMAPE	17.07630496
CABO DELGADO	Mean Ensemble	2	2020	WIS	5.2913645
CABO DELGADO	Mean Ensemble	2	2021	RMSE	5.722330601
CABO DELGADO	Mean Ensemble	2	2021	MAPE	11.50062426
CABO DELGADO	Mean Ensemble	2	2021	SMAPE	10.8551214
CABO DELGADO	Mean Ensemble	2	2021	WIS	3.186761623
CABO DELGADO	Mean Ensemble	2	2022	RMSE	8.506184161
CABO DELGADO	Mean Ensemble	2	2022	MAPE	21.26986288
CABO DELGADO	Mean Ensemble	2	2022	SMAPE	19.32296183
CABO DELGADO	Mean Ensemble	2	2022	WIS	4.930106675
CABO DELGADO	WIS-Weighted Ensemble	2	all	RMSE	7.048774077
CABO DELGADO	WIS-Weighted Ensemble	2	all	MAPE	14.88698581
CABO DELGADO	WIS-Weighted Ensemble	2	all	SMAPE	14.06920146
CABO DELGADO	WIS-Weighted Ensemble	2	all	WIS	4.098429511
CABO DELGADO	WIS-Weighted Ensemble	2	2019	RMSE	5.871732139
CABO DELGADO	WIS-Weighted Ensemble	2	2019	MAPE	12.20626533
CABO DELGADO	WIS-Weighted Ensemble	2	2019	SMAPE	11.62775277
CABO DELGADO	WIS-Weighted Ensemble	2	2019	WIS	3.399244291
CABO DELGADO	WIS-Weighted Ensemble	2	2020	RMSE	8.159756282
CABO DELGADO	WIS-Weighted Ensemble	2	2020	MAPE	16.95358388
CABO DELGADO	WIS-Weighted Ensemble	2	2020	SMAPE	16.74396184
CABO DELGADO	WIS-Weighted Ensemble	2	2020	WIS	5.207254296
CABO DELGADO	WIS-Weighted Ensemble	2	2021	RMSE	5.687576835
CABO DELGADO	WIS-Weighted Ensemble	2	2021	MAPE	11.31619356
CABO DELGADO	WIS-Weighted Ensemble	2	2021	SMAPE	10.62488336
CABO DELGADO	WIS-Weighted Ensemble	2	2021	WIS	3.158704275
CABO DELGADO	WIS-Weighted Ensemble	2	2022	RMSE	8.51940581
CABO DELGADO	WIS-Weighted Ensemble	2	2022	MAPE	20.24019635
CABO DELGADO	WIS-Weighted Ensemble	2	2022	SMAPE	18.5984769
CABO DELGADO	WIS-Weighted Ensemble	2	2022	WIS	4.789509365
GAZA	ExponentialSmoothing	2	all	RMSE	7.611889671
GAZA	ExponentialSmoothing	2	all	MAPE	18.91186702
GAZA	ExponentialSmoothing	2	all	SMAPE	18.58403974
GAZA	ExponentialSmoothing	2	all	WIS	3.997147701
GAZA	ExponentialSmoothing	2	2019	RMSE	6.274711455
GAZA	ExponentialSmoothing	2	2019	MAPE	13.7012675
GAZA	ExponentialSmoothing	2	2019	SMAPE	13.79440538
GAZA	ExponentialSmoothing	2	2019	WIS	3.505261526
GAZA	ExponentialSmoothing	2	2020	RMSE	8.659404157
GAZA	ExponentialSmoothing	2	2020	MAPE	19.75918
GAZA	ExponentialSmoothing	2	2020	SMAPE	18.60869024
GAZA	ExponentialSmoothing	2	2020	WIS	4.432109698
GAZA	ExponentialSmoothing	2	2021	RMSE	6.428989717
GAZA	ExponentialSmoothing	2	2021	MAPE	20.84509734
GAZA	ExponentialSmoothing	2	2021	SMAPE	21.11441576
GAZA	ExponentialSmoothing	2	2021	WIS	3.525495661
GAZA	ExponentialSmoothing	2	2022	RMSE	5.757039679
GAZA	ExponentialSmoothing	2	2022	MAPE	20.10134774
GAZA	ExponentialSmoothing	2	2022	SMAPE	19.57715582
GAZA	ExponentialSmoothing	2	2022	WIS	3.096333269
GAZA	LightGBM_Global	2	all	RMSE	7.769708143
GAZA	LightGBM_Global	2	all	MAPE	19.1934422
GAZA	LightGBM_Global	2	all	SMAPE	17.57820746
GAZA	LightGBM_Global	2	all	WIS	4.298345976
GAZA	LightGBM_Global	2	2019	RMSE	7.563382948
GAZA	LightGBM_Global	2	2019	MAPE	17.23100201
GAZA	LightGBM_Global	2	2019	SMAPE	15.67957847
GAZA	LightGBM_Global	2	2019	WIS	4.329792241
GAZA	LightGBM_Global	2	2020	RMSE	8.469810562
GAZA	LightGBM_Global	2	2020	MAPE	21.4580304
GAZA	LightGBM_Global	2	2020	SMAPE	19.0629495
GAZA	LightGBM_Global	2	2020	WIS	4.607573851
GAZA	LightGBM_Global	2	2021	RMSE	6.900648715
GAZA	LightGBM_Global	2	2021	MAPE	19.06780834
GAZA	LightGBM_Global	2	2021	SMAPE	17.88503034
GAZA	LightGBM_Global	2	2021	WIS	3.713772844
GAZA	LightGBM_Global	2	2022	RMSE	5.277466064
GAZA	LightGBM_Global	2	2022	MAPE	18.8258657
GAZA	LightGBM_Global	2	2022	SMAPE	17.17910378
GAZA	LightGBM_Global	2	2022	WIS	2.964920946
GAZA	NHiTS_Global	2	all	RMSE	6.958565597
GAZA	NHiTS_Global	2	all	MAPE	17.69019782
GAZA	NHiTS_Global	2	all	SMAPE	16.47138423
GAZA	NHiTS_Global	2	all	WIS	4.035629232
GAZA	NHiTS_Global	2	2019	RMSE	7.367372123
GAZA	NHiTS_Global	2	2019	MAPE	16.88077814
GAZA	NHiTS_Global	2	2019	SMAPE	15.40199355
GAZA	NHiTS_Global	2	2019	WIS	4.472536544
GAZA	NHiTS_Global	2	2020	RMSE	7.621001
GAZA	NHiTS_Global	2	2020	MAPE	19.4533386
GAZA	NHiTS_Global	2	2020	SMAPE	17.71391873
GAZA	NHiTS_Global	2	2020	WIS	4.435620985
GAZA	NHiTS_Global	2	2021	RMSE	6.163465783
GAZA	NHiTS_Global	2	2021	MAPE	17.92780433
GAZA	NHiTS_Global	2	2021	SMAPE	17.31725542
GAZA	NHiTS_Global	2	2021	WIS	3.320785859
GAZA	NHiTS_Global	2	2022	RMSE	4.201472902
GAZA	NHiTS_Global	2	2022	MAPE	17.20968961
GAZA	NHiTS_Global	2	2022	SMAPE	15.69549881
GAZA	NHiTS_Global	2	2022	WIS	2.369487498
GAZA	Mean Ensemble	2	all	RMSE	6.765752133
GAZA	Mean Ensemble	2	all	MAPE	16.79523964
GAZA	Mean Ensemble	2	all	SMAPE	15.64473319
GAZA	Mean Ensemble	2	all	WIS	3.716449886
GAZA	Mean Ensemble	2	2019	RMSE	6.157050192
GAZA	Mean Ensemble	2	2019	MAPE	13.22611468
GAZA	Mean Ensemble	2	2019	SMAPE	12.2650564
GAZA	Mean Ensemble	2	2019	WIS	3.39496327
GAZA	Mean Ensemble	2	2020	RMSE	7.759100348
GAZA	Mean Ensemble	2	2020	MAPE	18.41764348
GAZA	Mean Ensemble	2	2020	SMAPE	16.63369646
GAZA	Mean Ensemble	2	2020	WIS	4.194006787
GAZA	Mean Ensemble	2	2021	RMSE	5.937819032
GAZA	Mean Ensemble	2	2021	MAPE	17.55685249
GAZA	Mean Ensemble	2	2021	SMAPE	16.85233742
GAZA	Mean Ensemble	2	2021	WIS	3.246202419
GAZA	Mean Ensemble	2	2022	RMSE	4.401026969
GAZA	Mean Ensemble	2	2022	MAPE	17.34524286
GAZA	Mean Ensemble	2	2022	SMAPE	15.97476253
GAZA	Mean Ensemble	2	2022	WIS	2.449069192
GAZA	WIS-Weighted Ensemble	2	all	RMSE	6.84643488
GAZA	WIS-Weighted Ensemble	2	all	MAPE	16.85328076
GAZA	WIS-Weighted Ensemble	2	all	SMAPE	15.76919398
GAZA	WIS-Weighted Ensemble	2	all	WIS	3.740735906
GAZA	WIS-Weighted Ensemble	2	2019	RMSE	6.238118672
GAZA	WIS-Weighted Ensemble	2	2019	MAPE	13.36704628
GAZA	WIS-Weighted Ensemble	2	2019	SMAPE	12.49797812
GAZA	WIS-Weighted Ensemble	2	2019	WIS	3.481005912
GAZA	WIS-Weighted Ensemble	2	2020	RMSE	7.921186105
GAZA	WIS-Weighted Ensemble	2	2020	MAPE	18.47229764
GAZA	WIS-Weighted Ensemble	2	2020	SMAPE	16.69731399
GAZA	WIS-Weighted Ensemble	2	2020	WIS	4.238651006
GAZA	WIS-Weighted Ensemble	2	2021	RMSE	5.882292282
GAZA	WIS-Weighted Ensemble	2	2021	MAPE	17.61837428
GAZA	WIS-Weighted Ensemble	2	2021	SMAPE	16.95031972
GAZA	WIS-Weighted Ensemble	2	2021	WIS	3.163756593
GAZA	WIS-Weighted Ensemble	2	2022	RMSE	4.419610612
GAZA	WIS-Weighted Ensemble	2	2022	MAPE	17.07976511
GAZA	WIS-Weighted Ensemble	2	2022	SMAPE	15.86864011
GAZA	WIS-Weighted Ensemble	2	2022	WIS	2.471612386
INHAMBANE	ExponentialSmoothing	2	all	RMSE	5.170285099
INHAMBANE	ExponentialSmoothing	2	all	MAPE	14.92510249
INHAMBANE	ExponentialSmoothing	2	all	SMAPE	14.44212724
INHAMBANE	ExponentialSmoothing	2	all	WIS	2.689074132
INHAMBANE	ExponentialSmoothing	2	2019	RMSE	4.696909526
INHAMBANE	ExponentialSmoothing	2	2019	MAPE	13.43800876
INHAMBANE	ExponentialSmoothing	2	2019	SMAPE	13.3186259
INHAMBANE	ExponentialSmoothing	2	2019	WIS	2.523388096
INHAMBANE	ExponentialSmoothing	2	2020	RMSE	5.680809665
INHAMBANE	ExponentialSmoothing	2	2020	MAPE	17.01609747
INHAMBANE	ExponentialSmoothing	2	2020	SMAPE	16.26861475
INHAMBANE	ExponentialSmoothing	2	2020	WIS	3.044751588
INHAMBANE	ExponentialSmoothing	2	2021	RMSE	5.021029851
INHAMBANE	ExponentialSmoothing	2	2021	MAPE	14.50534977
INHAMBANE	ExponentialSmoothing	2	2021	SMAPE	14.22787466
INHAMBANE	ExponentialSmoothing	2	2021	WIS	2.634816908
INHAMBANE	ExponentialSmoothing	2	2022	RMSE	3.228029512
INHAMBANE	ExponentialSmoothing	2	2022	MAPE	12.66447038
INHAMBANE	ExponentialSmoothing	2	2022	SMAPE	12.48687059
INHAMBANE	ExponentialSmoothing	2	2022	WIS	1.792958781
INHAMBANE	LightGBM_Global	2	all	RMSE	4.889359809
INHAMBANE	LightGBM_Global	2	all	MAPE	15.55364286
INHAMBANE	LightGBM_Global	2	all	SMAPE	14.85871063
INHAMBANE	LightGBM_Global	2	all	WIS	2.798821216
INHAMBANE	LightGBM_Global	2	2019	RMSE	4.464062808
INHAMBANE	LightGBM_Global	2	2019	MAPE	13.52793372
INHAMBANE	LightGBM_Global	2	2019	SMAPE	13.0509622
INHAMBANE	LightGBM_Global	2	2019	WIS	2.531775756
INHAMBANE	LightGBM_Global	2	2020	RMSE	5.036499106
INHAMBANE	LightGBM_Global	2	2020	MAPE	15.75714946
INHAMBANE	LightGBM_Global	2	2020	SMAPE	15.33845397
INHAMBANE	LightGBM_Global	2	2020	WIS	2.940020594
INHAMBANE	LightGBM_Global	2	2021	RMSE	5.428434669
INHAMBANE	LightGBM_Global	2	2021	MAPE	15.623723
INHAMBANE	LightGBM_Global	2	2021	SMAPE	15.15184533
INHAMBANE	LightGBM_Global	2	2021	WIS	2.900390169
INHAMBANE	LightGBM_Global	2	2022	RMSE	3.677650995
INHAMBANE	LightGBM_Global	2	2022	MAPE	15.99149544
INHAMBANE	LightGBM_Global	2	2022	SMAPE	14.74423535
INHAMBANE	LightGBM_Global	2	2022	WIS	2.252896873
INHAMBANE	NHiTS_Global	2	all	RMSE	4.87455742
INHAMBANE	NHiTS_Global	2	all	MAPE	15.55734588
INHAMBANE	NHiTS_Global	2	all	SMAPE	14.91029202
INHAMBANE	NHiTS_Global	2	all	WIS	3.024150112
INHAMBANE	NHiTS_Global	2	2019	RMSE	4.176234569
INHAMBANE	NHiTS_Global	2	2019	MAPE	12.48596486
INHAMBANE	NHiTS_Global	2	2019	SMAPE	12.04334725
INHAMBANE	NHiTS_Global	2	2019	WIS	2.696535948
INHAMBANE	NHiTS_Global	2	2020	RMSE	4.952069279
INHAMBANE	NHiTS_Global	2	2020	MAPE	16.2128551
INHAMBANE	NHiTS_Global	2	2020	SMAPE	15.43052708
INHAMBANE	NHiTS_Global	2	2020	WIS	3.119656793
INHAMBANE	NHiTS_Global	2	2021	RMSE	6.143291393
INHAMBANE	NHiTS_Global	2	2021	MAPE	17.16906417
INHAMBANE	NHiTS_Global	2	2021	SMAPE	17.17629009
INHAMBANE	NHiTS_Global	2	2021	WIS	3.67520919
INHAMBANE	NHiTS_Global	2	2022	RMSE	4.162239458
INHAMBANE	NHiTS_Global	2	2022	MAPE	18.19221886
INHAMBANE	NHiTS_Global	2	2022	SMAPE	16.74782631
INHAMBANE	NHiTS_Global	2	2022	WIS	2.645385969
INHAMBANE	Mean Ensemble	2	all	RMSE	4.626701564
INHAMBANE	Mean Ensemble	2	all	MAPE	14.52648125
INHAMBANE	Mean Ensemble	2	all	SMAPE	13.90642328
INHAMBANE	Mean Ensemble	2	all	WIS	2.701865901
INHAMBANE	Mean Ensemble	2	2019	RMSE	4.085912041
INHAMBANE	Mean Ensemble	2	2019	MAPE	12.32968377
INHAMBANE	Mean Ensemble	2	2019	SMAPE	11.95152669
INHAMBANE	Mean Ensemble	2	2019	WIS	2.407095803
INHAMBANE	Mean Ensemble	2	2020	RMSE	4.936674761
INHAMBANE	Mean Ensemble	2	2020	MAPE	16.08171915
INHAMBANE	Mean Ensemble	2	2020	SMAPE	15.39597482
INHAMBANE	Mean Ensemble	2	2020	WIS	3.055062653
INHAMBANE	Mean Ensemble	2	2021	RMSE	5.230802468
INHAMBANE	Mean Ensemble	2	2021	MAPE	14.59417702
INHAMBANE	Mean Ensemble	2	2021	SMAPE	14.33804628
INHAMBANE	Mean Ensemble	2	2021	WIS	2.947794268
INHAMBANE	Mean Ensemble	2	2022	RMSE	3.317870397
INHAMBANE	Mean Ensemble	2	2022	MAPE	14.51318985
INHAMBANE	Mean Ensemble	2	2022	SMAPE	13.55539315
INHAMBANE	Mean Ensemble	2	2022	WIS	1.936228137
INHAMBANE	WIS-Weighted Ensemble	2	all	RMSE	4.601067009
INHAMBANE	WIS-Weighted Ensemble	2	all	MAPE	14.4134002
INHAMBANE	WIS-Weighted Ensemble	2	all	SMAPE	13.82517143
INHAMBANE	WIS-Weighted Ensemble	2	all	WIS	2.689936232
INHAMBANE	WIS-Weighted Ensemble	2	2019	RMSE	4.081606255
INHAMBANE	WIS-Weighted Ensemble	2	2019	MAPE	12.20573483
INHAMBANE	WIS-Weighted Ensemble	2	2019	SMAPE	11.88676387
INHAMBANE	WIS-Weighted Ensemble	2	2019	WIS	2.407614442
INHAMBANE	WIS-Weighted Ensemble	2	2020	RMSE	4.958090518
INHAMBANE	WIS-Weighted Ensemble	2	2020	MAPE	15.93069763
INHAMBANE	WIS-Weighted Ensemble	2	2020	SMAPE	15.29903147
INHAMBANE	WIS-Weighted Ensemble	2	2020	WIS	3.069152191
INHAMBANE	WIS-Weighted Ensemble	2	2021	RMSE	5.159314036
INHAMBANE	WIS-Weighted Ensemble	2	2021	MAPE	14.47492791
INHAMBANE	WIS-Weighted Ensemble	2	2021	SMAPE	14.19387265
INHAMBANE	WIS-Weighted Ensemble	2	2021	WIS	2.87866906
INHAMBANE	WIS-Weighted Ensemble	2	2022	RMSE	3.31693235
INHAMBANE	WIS-Weighted Ensemble	2	2022	MAPE	14.47470597
INHAMBANE	WIS-Weighted Ensemble	2	2022	SMAPE	13.56871204
INHAMBANE	WIS-Weighted Ensemble	2	2022	WIS	1.935893795
MANICA	ExponentialSmoothing	2	all	RMSE	3.803696482
MANICA	ExponentialSmoothing	2	all	MAPE	18.91218228
MANICA	ExponentialSmoothing	2	all	SMAPE	18.17658685
MANICA	ExponentialSmoothing	2	all	WIS	1.982904062
MANICA	ExponentialSmoothing	2	2019	RMSE	4.467155022
MANICA	ExponentialSmoothing	2	2019	MAPE	19.70842835
MANICA	ExponentialSmoothing	2	2019	SMAPE	19.0309833
MANICA	ExponentialSmoothing	2	2019	WIS	2.437435318
MANICA	ExponentialSmoothing	2	2020	RMSE	3.477251667
MANICA	ExponentialSmoothing	2	2020	MAPE	17.29885235
MANICA	ExponentialSmoothing	2	2020	SMAPE	17.0652615
MANICA	ExponentialSmoothing	2	2020	WIS	1.850317971
MANICA	ExponentialSmoothing	2	2021	RMSE	2.768346455
MANICA	ExponentialSmoothing	2	2021	MAPE	16.76790935
MANICA	ExponentialSmoothing	2	2021	SMAPE	16.0366338
MANICA	ExponentialSmoothing	2	2021	WIS	1.48620746
MANICA	ExponentialSmoothing	2	2022	RMSE	2.807285844
MANICA	ExponentialSmoothing	2	2022	MAPE	22.28642743
MANICA	ExponentialSmoothing	2	2022	SMAPE	20.70416718
MANICA	ExponentialSmoothing	2	2022	WIS	1.536297597
MANICA	LightGBM_Global	2	all	RMSE	3.61682746
MANICA	LightGBM_Global	2	all	MAPE	20.54349918
MANICA	LightGBM_Global	2	all	SMAPE	18.82990373
MANICA	LightGBM_Global	2	all	WIS	2.098961598
MANICA	LightGBM_Global	2	2019	RMSE	3.441048184
MANICA	LightGBM_Global	2	2019	MAPE	16.92646068
MANICA	LightGBM_Global	2	2019	SMAPE	15.46471417
MANICA	LightGBM_Global	2	2019	WIS	2.080190134
MANICA	LightGBM_Global	2	2020	RMSE	3.870048791
MANICA	LightGBM_Global	2	2020	MAPE	20.61167632
MANICA	LightGBM_Global	2	2020	SMAPE	19.68096892
MANICA	LightGBM_Global	2	2020	WIS	2.279672719
MANICA	LightGBM_Global	2	2021	RMSE	3.846535573
MANICA	LightGBM_Global	2	2021	MAPE	24.99048876
MANICA	LightGBM_Global	2	2021	SMAPE	21.98491343
MANICA	LightGBM_Global	2	2021	WIS	2.212280689
MANICA	LightGBM_Global	2	2022	RMSE	3.097875288
MANICA	LightGBM_Global	2	2022	MAPE	23.14346512
MANICA	LightGBM_Global	2	2022	SMAPE	20.82556309
MANICA	LightGBM_Global	2	2022	WIS	1.734967608
MANICA	NHiTS_Global	2	all	RMSE	3.431084849
MANICA	NHiTS_Global	2	all	MAPE	19.20845608
MANICA	NHiTS_Global	2	all	SMAPE	17.77882499
MANICA	NHiTS_Global	2	all	WIS	2.104136837
MANICA	NHiTS_Global	2	2019	RMSE	3.32048362
MANICA	NHiTS_Global	2	2019	MAPE	15.54155602
MANICA	NHiTS_Global	2	2019	SMAPE	14.79784982
MANICA	NHiTS_Global	2	2019	WIS	2.172752363
MANICA	NHiTS_Global	2	2020	RMSE	3.478376111
MANICA	NHiTS_Global	2	2020	MAPE	17.40545141
MANICA	NHiTS_Global	2	2020	SMAPE	16.76650401
MANICA	NHiTS_Global	2	2020	WIS	2.108356245
MANICA	NHiTS_Global	2	2021	RMSE	3.842332769
MANICA	NHiTS_Global	2	2021	MAPE	25.28177878
MANICA	NHiTS_Global	2	2021	SMAPE	22.30970668
MANICA	NHiTS_Global	2	2021	WIS	2.357340704
MANICA	NHiTS_Global	2	2022	RMSE	2.956836533
MANICA	NHiTS_Global	2	2022	MAPE	23.40272572
MANICA	NHiTS_Global	2	2022	SMAPE	21.11766518
MANICA	NHiTS_Global	2	2022	WIS	1.879139655
MANICA	Mean Ensemble	2	all	RMSE	3.346772704
MANICA	Mean Ensemble	2	all	MAPE	18.59972828
MANICA	Mean Ensemble	2	all	SMAPE	17.19072952
MANICA	Mean Ensemble	2	all	WIS	1.942384963
MANICA	Mean Ensemble	2	2019	RMSE	3.53114141
MANICA	Mean Ensemble	2	2019	MAPE	16.78725506
MANICA	Mean Ensemble	2	2019	SMAPE	15.6844232
MANICA	Mean Ensemble	2	2019	WIS	2.133381606
MANICA	Mean Ensemble	2	2020	RMSE	3.299098033
MANICA	Mean Ensemble	2	2020	MAPE	16.96903959
MANICA	Mean Ensemble	2	2020	SMAPE	16.21357069
MANICA	Mean Ensemble	2	2020	WIS	1.946591824
MANICA	Mean Ensemble	2	2021	RMSE	3.343060085
MANICA	Mean Ensemble	2	2021	MAPE	22.0188495
MANICA	Mean Ensemble	2	2021	SMAPE	19.73040864
MANICA	Mean Ensemble	2	2021	WIS	1.866918691
MANICA	Mean Ensemble	2	2022	RMSE	2.668390511
MANICA	Mean Ensemble	2	2022	MAPE	21.51319921
MANICA	Mean Ensemble	2	2022	SMAPE	19.29110895
MANICA	Mean Ensemble	2	2022	WIS	1.552564624
MANICA	WIS-Weighted Ensemble	2	all	RMSE	3.294775972
MANICA	WIS-Weighted Ensemble	2	all	MAPE	18.11382064
MANICA	WIS-Weighted Ensemble	2	all	SMAPE	16.84470293
MANICA	WIS-Weighted Ensemble	2	all	WIS	1.89473955
MANICA	WIS-Weighted Ensemble	2	2019	RMSE	3.430922683
MANICA	WIS-Weighted Ensemble	2	2019	MAPE	16.5576768
MANICA	WIS-Weighted Ensemble	2	2019	SMAPE	15.57686184
MANICA	WIS-Weighted Ensemble	2	2019	WIS	2.098220501
MANICA	WIS-Weighted Ensemble	2	2020	RMSE	3.323688291
MANICA	WIS-Weighted Ensemble	2	2020	MAPE	16.98324251
MANICA	WIS-Weighted Ensemble	2	2020	SMAPE	16.24003808
MANICA	WIS-Weighted Ensemble	2	2020	WIS	1.918487547
MANICA	WIS-Weighted Ensemble	2	2021	RMSE	3.229550682
MANICA	WIS-Weighted Ensemble	2	2021	MAPE	20.34111265
MANICA	WIS-Weighted Ensemble	2	2021	SMAPE	18.48396183
MANICA	WIS-Weighted Ensemble	2	2021	WIS	1.726134709
MANICA	WIS-Weighted Ensemble	2	2022	RMSE	2.671725844
MANICA	WIS-Weighted Ensemble	2	2022	MAPE	21.10639566
MANICA	WIS-Weighted Ensemble	2	2022	SMAPE	18.99578428
MANICA	WIS-Weighted Ensemble	2	2022	WIS	1.542734942
MAPUTO CIDADE	ExponentialSmoothing	2	all	RMSE	10.8195139
MAPUTO CIDADE	ExponentialSmoothing	2	all	MAPE	15.13307658
MAPUTO CIDADE	ExponentialSmoothing	2	all	SMAPE	14.45592001
MAPUTO CIDADE	ExponentialSmoothing	2	all	WIS	5.467639835
MAPUTO CIDADE	ExponentialSmoothing	2	2019	RMSE	11.80629916
MAPUTO CIDADE	ExponentialSmoothing	2	2019	MAPE	12.29558569
MAPUTO CIDADE	ExponentialSmoothing	2	2019	SMAPE	11.77074183
MAPUTO CIDADE	ExponentialSmoothing	2	2019	WIS	6.290988903
MAPUTO CIDADE	ExponentialSmoothing	2	2020	RMSE	8.946115363
MAPUTO CIDADE	ExponentialSmoothing	2	2020	MAPE	19.26280515
MAPUTO CIDADE	ExponentialSmoothing	2	2020	SMAPE	17.11817574
MAPUTO CIDADE	ExponentialSmoothing	2	2020	WIS	4.639764056
MAPUTO CIDADE	ExponentialSmoothing	2	2021	RMSE	8.445962248
MAPUTO CIDADE	ExponentialSmoothing	2	2021	MAPE	16.06792649
MAPUTO CIDADE	ExponentialSmoothing	2	2021	SMAPE	15.94728592
MAPUTO CIDADE	ExponentialSmoothing	2	2021	WIS	4.585327611
MAPUTO CIDADE	ExponentialSmoothing	2	2022	RMSE	7.688912129
MAPUTO CIDADE	ExponentialSmoothing	2	2022	MAPE	14.3014389
MAPUTO CIDADE	ExponentialSmoothing	2	2022	SMAPE	13.75166389
MAPUTO CIDADE	ExponentialSmoothing	2	2022	WIS	4.146643796
MAPUTO CIDADE	LightGBM_Global	2	all	RMSE	12.82813515
MAPUTO CIDADE	LightGBM_Global	2	all	MAPE	21.93324462
MAPUTO CIDADE	LightGBM_Global	2	all	SMAPE	17.93380626
MAPUTO CIDADE	LightGBM_Global	2	all	WIS	6.938306885
MAPUTO CIDADE	LightGBM_Global	2	2019	RMSE	10.29113551
MAPUTO CIDADE	LightGBM_Global	2	2019	MAPE	11.63395394
MAPUTO CIDADE	LightGBM_Global	2	2019	SMAPE	10.8969002
MAPUTO CIDADE	LightGBM_Global	2	2019	WIS	5.76248667
MAPUTO CIDADE	LightGBM_Global	2	2020	RMSE	18.90634993
MAPUTO CIDADE	LightGBM_Global	2	2020	MAPE	53.40255892
MAPUTO CIDADE	LightGBM_Global	2	2020	SMAPE	35.44670482
MAPUTO CIDADE	LightGBM_Global	2	2020	WIS	11.46463453
MAPUTO CIDADE	LightGBM_Global	2	2021	RMSE	8.523024514
MAPUTO CIDADE	LightGBM_Global	2	2021	MAPE	14.46617256
MAPUTO CIDADE	LightGBM_Global	2	2021	SMAPE	14.32129193
MAPUTO CIDADE	LightGBM_Global	2	2021	WIS	4.759970632
MAPUTO CIDADE	LightGBM_Global	2	2022	RMSE	8.902105751
MAPUTO CIDADE	LightGBM_Global	2	2022	MAPE	16.54814169
MAPUTO CIDADE	LightGBM_Global	2	2022	SMAPE	15.82159282
MAPUTO CIDADE	LightGBM_Global	2	2022	WIS	5.070859515
MAPUTO CIDADE	NHiTS_Global	2	all	RMSE	10.54726009
MAPUTO CIDADE	NHiTS_Global	2	all	MAPE	17.47405577
MAPUTO CIDADE	NHiTS_Global	2	all	SMAPE	16.17397464
MAPUTO CIDADE	NHiTS_Global	2	all	WIS	6.429271778
MAPUTO CIDADE	NHiTS_Global	2	2019	RMSE	9.925192913
MAPUTO CIDADE	NHiTS_Global	2	2019	MAPE	10.68534551
MAPUTO CIDADE	NHiTS_Global	2	2019	SMAPE	10.30831349
MAPUTO CIDADE	NHiTS_Global	2	2019	WIS	6.179080988
MAPUTO CIDADE	NHiTS_Global	2	2020	RMSE	12.69632005
MAPUTO CIDADE	NHiTS_Global	2	2020	MAPE	35.5154607
MAPUTO CIDADE	NHiTS_Global	2	2020	SMAPE	28.1610327
MAPUTO CIDADE	NHiTS_Global	2	2020	WIS	8.73992244
MAPUTO CIDADE	NHiTS_Global	2	2021	RMSE	7.40840975
MAPUTO CIDADE	NHiTS_Global	2	2021	MAPE	13.39606678
MAPUTO CIDADE	NHiTS_Global	2	2021	SMAPE	13.78064663
MAPUTO CIDADE	NHiTS_Global	2	2021	WIS	4.428315034
MAPUTO CIDADE	NHiTS_Global	2	2022	RMSE	8.776825547
MAPUTO CIDADE	NHiTS_Global	2	2022	MAPE	15.87476093
MAPUTO CIDADE	NHiTS_Global	2	2022	SMAPE	16.6569832
MAPUTO CIDADE	NHiTS_Global	2	2022	WIS	5.558064848
MAPUTO CIDADE	Mean Ensemble	2	all	RMSE	10.38226941
MAPUTO CIDADE	Mean Ensemble	2	all	MAPE	17.00085362
MAPUTO CIDADE	Mean Ensemble	2	all	SMAPE	15.24731277
MAPUTO CIDADE	Mean Ensemble	2	all	WIS	5.866562954
MAPUTO CIDADE	Mean Ensemble	2	2019	RMSE	9.837044907
MAPUTO CIDADE	Mean Ensemble	2	2019	MAPE	10.50533885
MAPUTO CIDADE	Mean Ensemble	2	2019	SMAPE	9.983900451
MAPUTO CIDADE	Mean Ensemble	2	2019	WIS	5.723618399
MAPUTO CIDADE	Mean Ensemble	2	2020	RMSE	12.47961371
MAPUTO CIDADE	Mean Ensemble	2	2020	MAPE	34.57246494
MAPUTO CIDADE	Mean Ensemble	2	2020	SMAPE	26.76918757
MAPUTO CIDADE	Mean Ensemble	2	2020	WIS	7.918839562
MAPUTO CIDADE	Mean Ensemble	2	2021	RMSE	7.183671784
MAPUTO CIDADE	Mean Ensemble	2	2021	MAPE	13.45054509
MAPUTO CIDADE	Mean Ensemble	2	2021	SMAPE	13.3794354
MAPUTO CIDADE	Mean Ensemble	2	2021	WIS	4.093168105
MAPUTO CIDADE	Mean Ensemble	2	2022	RMSE	7.488168587
MAPUTO CIDADE	Mean Ensemble	2	2022	MAPE	14.26207048
MAPUTO CIDADE	Mean Ensemble	2	2022	SMAPE	13.9625967
MAPUTO CIDADE	Mean Ensemble	2	2022	WIS	4.379100304
MAPUTO CIDADE	WIS-Weighted Ensemble	2	all	RMSE	9.945034831
MAPUTO CIDADE	WIS-Weighted Ensemble	2	all	MAPE	15.157367
MAPUTO CIDADE	WIS-Weighted Ensemble	2	all	SMAPE	13.96868601
MAPUTO CIDADE	WIS-Weighted Ensemble	2	all	WIS	5.447615511
MAPUTO CIDADE	WIS-Weighted Ensemble	2	2019	RMSE	9.841387963
MAPUTO CIDADE	WIS-Weighted Ensemble	2	2019	MAPE	10.462163
MAPUTO CIDADE	WIS-Weighted Ensemble	2	2019	SMAPE	9.994360251
MAPUTO CIDADE	WIS-Weighted Ensemble	2	2019	WIS	5.631847292
MAPUTO CIDADE	WIS-Weighted Ensemble	2	2020	RMSE	10.90723418
MAPUTO CIDADE	WIS-Weighted Ensemble	2	2020	MAPE	26.52986299
MAPUTO CIDADE	WIS-Weighted Ensemble	2	2020	SMAPE	21.34409652
MAPUTO CIDADE	WIS-Weighted Ensemble	2	2020	WIS	6.296823201
MAPUTO CIDADE	WIS-Weighted Ensemble	2	2021	RMSE	6.975816199
MAPUTO CIDADE	WIS-Weighted Ensemble	2	2021	MAPE	13.15707809
MAPUTO CIDADE	WIS-Weighted Ensemble	2	2021	SMAPE	13.14089695
MAPUTO CIDADE	WIS-Weighted Ensemble	2	2021	WIS	4.004402151
MAPUTO CIDADE	WIS-Weighted Ensemble	2	2022	RMSE	7.240588661
MAPUTO CIDADE	WIS-Weighted Ensemble	2	2022	MAPE	13.73261679
MAPUTO CIDADE	WIS-Weighted Ensemble	2	2022	SMAPE	13.41316943
MAPUTO CIDADE	WIS-Weighted Ensemble	2	2022	WIS	4.169850109
MAPUTO PROVINCIA	ExponentialSmoothing	2	all	RMSE	7.121400089
MAPUTO PROVINCIA	ExponentialSmoothing	2	all	MAPE	15.10477605
MAPUTO PROVINCIA	ExponentialSmoothing	2	all	SMAPE	14.51423534
MAPUTO PROVINCIA	ExponentialSmoothing	2	all	WIS	3.774601363
MAPUTO PROVINCIA	ExponentialSmoothing	2	2019	RMSE	7.658455544
MAPUTO PROVINCIA	ExponentialSmoothing	2	2019	MAPE	13.09725798
MAPUTO PROVINCIA	ExponentialSmoothing	2	2019	SMAPE	12.9969886
MAPUTO PROVINCIA	ExponentialSmoothing	2	2019	WIS	4.224755356
MAPUTO PROVINCIA	ExponentialSmoothing	2	2020	RMSE	8.293019775
MAPUTO PROVINCIA	ExponentialSmoothing	2	2020	MAPE	19.33494319
MAPUTO PROVINCIA	ExponentialSmoothing	2	2020	SMAPE	17.74858077
MAPUTO PROVINCIA	ExponentialSmoothing	2	2020	WIS	4.392889268
MAPUTO PROVINCIA	ExponentialSmoothing	2	2021	RMSE	5.965633012
MAPUTO PROVINCIA	ExponentialSmoothing	2	2021	MAPE	14.86725474
MAPUTO PROVINCIA	ExponentialSmoothing	2	2021	SMAPE	14.58129977
MAPUTO PROVINCIA	ExponentialSmoothing	2	2021	WIS	3.215434843
MAPUTO PROVINCIA	ExponentialSmoothing	2	2022	RMSE	4.988314242
MAPUTO PROVINCIA	ExponentialSmoothing	2	2022	MAPE	13.69747762
MAPUTO PROVINCIA	ExponentialSmoothing	2	2022	SMAPE	13.24726409
MAPUTO PROVINCIA	ExponentialSmoothing	2	2022	WIS	2.709265365
MAPUTO PROVINCIA	LightGBM_Global	2	all	RMSE	7.012838082
MAPUTO PROVINCIA	LightGBM_Global	2	all	MAPE	16.39654169
MAPUTO PROVINCIA	LightGBM_Global	2	all	SMAPE	14.81296294
MAPUTO PROVINCIA	LightGBM_Global	2	all	WIS	3.936730635
MAPUTO PROVINCIA	LightGBM_Global	2	2019	RMSE	5.87417804
MAPUTO PROVINCIA	LightGBM_Global	2	2019	MAPE	10.74500861
MAPUTO PROVINCIA	LightGBM_Global	2	2019	SMAPE	10.59381947
MAPUTO PROVINCIA	LightGBM_Global	2	2019	WIS	3.369925876
MAPUTO PROVINCIA	LightGBM_Global	2	2020	RMSE	9.778496778
MAPUTO PROVINCIA	LightGBM_Global	2	2020	MAPE	32.29124096
MAPUTO PROVINCIA	LightGBM_Global	2	2020	SMAPE	26.11507536
MAPUTO PROVINCIA	LightGBM_Global	2	2020	WIS	6.150341982
MAPUTO PROVINCIA	LightGBM_Global	2	2021	RMSE	5.998782423
MAPUTO PROVINCIA	LightGBM_Global	2	2021	MAPE	13.90980133
MAPUTO PROVINCIA	LightGBM_Global	2	2021	SMAPE	13.19084137
MAPUTO PROVINCIA	LightGBM_Global	2	2021	WIS	3.194545704
MAPUTO PROVINCIA	LightGBM_Global	2	2022	RMSE	4.801659882
MAPUTO PROVINCIA	LightGBM_Global	2	2022	MAPE	11.47999081
MAPUTO PROVINCIA	LightGBM_Global	2	2022	SMAPE	11.05002378
MAPUTO PROVINCIA	LightGBM_Global	2	2022	WIS	2.569839333
MAPUTO PROVINCIA	NHiTS_Global	2	all	RMSE	6.456117733
MAPUTO PROVINCIA	NHiTS_Global	2	all	MAPE	14.12858986
MAPUTO PROVINCIA	NHiTS_Global	2	all	SMAPE	13.43209434
MAPUTO PROVINCIA	NHiTS_Global	2	all	WIS	3.956944873
MAPUTO PROVINCIA	NHiTS_Global	2	2019	RMSE	5.945497428
MAPUTO PROVINCIA	NHiTS_Global	2	2019	MAPE	10.15304296
MAPUTO PROVINCIA	NHiTS_Global	2	2019	SMAPE	10.31823781
MAPUTO PROVINCIA	NHiTS_Global	2	2019	WIS	3.899605981
MAPUTO PROVINCIA	NHiTS_Global	2	2020	RMSE	8.448245072
MAPUTO PROVINCIA	NHiTS_Global	2	2020	MAPE	23.42382448
MAPUTO PROVINCIA	NHiTS_Global	2	2020	SMAPE	20.22069501
MAPUTO PROVINCIA	NHiTS_Global	2	2020	WIS	5.554022854
MAPUTO PROVINCIA	NHiTS_Global	2	2021	RMSE	6.36397816
MAPUTO PROVINCIA	NHiTS_Global	2	2021	MAPE	15.52410957
MAPUTO PROVINCIA	NHiTS_Global	2	2021	SMAPE	15.17705546
MAPUTO PROVINCIA	NHiTS_Global	2	2021	WIS	3.836199971
MAPUTO PROVINCIA	NHiTS_Global	2	2022	RMSE	4.597629424
MAPUTO PROVINCIA	NHiTS_Global	2	2022	MAPE	10.60892969
MAPUTO PROVINCIA	NHiTS_Global	2	2022	SMAPE	10.57568174
MAPUTO PROVINCIA	NHiTS_Global	2	2022	WIS	2.496137971
MAPUTO PROVINCIA	Mean Ensemble	2	all	RMSE	6.37096294
MAPUTO PROVINCIA	Mean Ensemble	2	all	MAPE	14.38955899
MAPUTO PROVINCIA	Mean Ensemble	2	all	SMAPE	13.49761051
MAPUTO PROVINCIA	Mean Ensemble	2	all	WIS	3.738075667
MAPUTO PROVINCIA	Mean Ensemble	2	2019	RMSE	6.022289978
MAPUTO PROVINCIA	Mean Ensemble	2	2019	MAPE	10.79261724
MAPUTO PROVINCIA	Mean Ensemble	2	2019	SMAPE	10.74005736
MAPUTO PROVINCIA	Mean Ensemble	2	2019	WIS	3.712409655
MAPUTO PROVINCIA	Mean Ensemble	2	2020	RMSE	8.295642255
MAPUTO PROVINCIA	Mean Ensemble	2	2020	MAPE	23.58693804
MAPUTO PROVINCIA	Mean Ensemble	2	2020	SMAPE	20.35263373
MAPUTO PROVINCIA	Mean Ensemble	2	2020	WIS	5.213876029
MAPUTO PROVINCIA	Mean Ensemble	2	2021	RMSE	5.732417233
MAPUTO PROVINCIA	Mean Ensemble	2	2021	MAPE	14.05847063
MAPUTO PROVINCIA	Mean Ensemble	2	2021	SMAPE	13.58073607
MAPUTO PROVINCIA	Mean Ensemble	2	2021	WIS	3.215613497
MAPUTO PROVINCIA	Mean Ensemble	2	2022	RMSE	4.37482042
MAPUTO PROVINCIA	Mean Ensemble	2	2022	MAPE	11.15552376
MAPUTO PROVINCIA	Mean Ensemble	2	2022	SMAPE	10.79037412
MAPUTO PROVINCIA	Mean Ensemble	2	2022	WIS	2.41384471
MAPUTO PROVINCIA	WIS-Weighted Ensemble	2	all	RMSE	6.279287431
MAPUTO PROVINCIA	WIS-Weighted Ensemble	2	all	MAPE	13.66526338
MAPUTO PROVINCIA	WIS-Weighted Ensemble	2	all	SMAPE	12.90976155
MAPUTO PROVINCIA	WIS-Weighted Ensemble	2	all	WIS	3.661569502
MAPUTO PROVINCIA	WIS-Weighted Ensemble	2	2019	RMSE	6.07583745
MAPUTO PROVINCIA	WIS-Weighted Ensemble	2	2019	MAPE	10.81176894
MAPUTO PROVINCIA	WIS-Weighted Ensemble	2	2019	SMAPE	10.77693686
MAPUTO PROVINCIA	WIS-Weighted Ensemble	2	2019	WIS	3.764440536
MAPUTO PROVINCIA	WIS-Weighted Ensemble	2	2020	RMSE	7.99451181
MAPUTO PROVINCIA	WIS-Weighted Ensemble	2	2020	MAPE	20.39844687
MAPUTO PROVINCIA	WIS-Weighted Ensemble	2	2020	SMAPE	17.77699242
MAPUTO PROVINCIA	WIS-Weighted Ensemble	2	2020	WIS	4.819951186
MAPUTO PROVINCIA	WIS-Weighted Ensemble	2	2021	RMSE	5.623080142
MAPUTO PROVINCIA	WIS-Weighted Ensemble	2	2021	MAPE	13.99178469
MAPUTO PROVINCIA	WIS-Weighted Ensemble	2	2021	SMAPE	13.52564125
MAPUTO PROVINCIA	WIS-Weighted Ensemble	2	2021	WIS	3.187036648
MAPUTO PROVINCIA	WIS-Weighted Ensemble	2	2022	RMSE	4.385396667
MAPUTO PROVINCIA	WIS-Weighted Ensemble	2	2022	MAPE	10.99216947
MAPUTO PROVINCIA	WIS-Weighted Ensemble	2	2022	SMAPE	10.63132053
MAPUTO PROVINCIA	WIS-Weighted Ensemble	2	2022	WIS	2.42135266
NAMPULA	ExponentialSmoothing	2	all	RMSE	4.322148371
NAMPULA	ExponentialSmoothing	2	all	MAPE	14.64709471
NAMPULA	ExponentialSmoothing	2	all	SMAPE	14.28112325
NAMPULA	ExponentialSmoothing	2	all	WIS	2.185854213
NAMPULA	ExponentialSmoothing	2	2019	RMSE	3.584405996
NAMPULA	ExponentialSmoothing	2	2019	MAPE	12.97366929
NAMPULA	ExponentialSmoothing	2	2019	SMAPE	12.98790931
NAMPULA	ExponentialSmoothing	2	2019	WIS	1.894317256
NAMPULA	ExponentialSmoothing	2	2020	RMSE	3.791994866
NAMPULA	ExponentialSmoothing	2	2020	MAPE	13.45662644
NAMPULA	ExponentialSmoothing	2	2020	SMAPE	13.25397414
NAMPULA	ExponentialSmoothing	2	2020	WIS	1.928141154
NAMPULA	ExponentialSmoothing	2	2021	RMSE	5.01040013
NAMPULA	ExponentialSmoothing	2	2021	MAPE	15.99959123
NAMPULA	ExponentialSmoothing	2	2021	SMAPE	15.75693182
NAMPULA	ExponentialSmoothing	2	2021	WIS	2.596594289
NAMPULA	ExponentialSmoothing	2	2022	RMSE	5.387385329
NAMPULA	ExponentialSmoothing	2	2022	MAPE	18.47252627
NAMPULA	ExponentialSmoothing	2	2022	SMAPE	17.27456473
NAMPULA	ExponentialSmoothing	2	2022	WIS	2.652746769
NAMPULA	LightGBM_Global	2	all	RMSE	4.0731967
NAMPULA	LightGBM_Global	2	all	MAPE	15.26329323
NAMPULA	LightGBM_Global	2	all	SMAPE	14.39529043
NAMPULA	LightGBM_Global	2	all	WIS	2.197711119
NAMPULA	LightGBM_Global	2	2019	RMSE	3.343744369
NAMPULA	LightGBM_Global	2	2019	MAPE	12.68006599
NAMPULA	LightGBM_Global	2	2019	SMAPE	11.88461341
NAMPULA	LightGBM_Global	2	2019	WIS	1.884801369
NAMPULA	LightGBM_Global	2	2020	RMSE	3.518026914
NAMPULA	LightGBM_Global	2	2020	MAPE	14.28437529
NAMPULA	LightGBM_Global	2	2020	SMAPE	13.75331209
NAMPULA	LightGBM_Global	2	2020	WIS	2.057352117
NAMPULA	LightGBM_Global	2	2021	RMSE	4.573019239
NAMPULA	LightGBM_Global	2	2021	MAPE	15.35407762
NAMPULA	LightGBM_Global	2	2021	SMAPE	15.42503026
NAMPULA	LightGBM_Global	2	2021	WIS	2.48578008
NAMPULA	LightGBM_Global	2	2022	RMSE	5.430614273
NAMPULA	LightGBM_Global	2	2022	MAPE	23.00963825
NAMPULA	LightGBM_Global	2	2022	SMAPE	20.49165212
NAMPULA	LightGBM_Global	2	2022	WIS	2.981222408
NAMPULA	NHiTS_Global	2	all	RMSE	3.928388415
NAMPULA	NHiTS_Global	2	all	MAPE	14.50157238
NAMPULA	NHiTS_Global	2	all	SMAPE	13.55883146
NAMPULA	NHiTS_Global	2	all	WIS	2.218471165
NAMPULA	NHiTS_Global	2	2019	RMSE	3.2476256
NAMPULA	NHiTS_Global	2	2019	MAPE	12.91780752
NAMPULA	NHiTS_Global	2	2019	SMAPE	12.21331178
NAMPULA	NHiTS_Global	2	2019	WIS	1.942364666
NAMPULA	NHiTS_Global	2	2020	RMSE	3.028181092
NAMPULA	NHiTS_Global	2	2020	MAPE	12.11025987
NAMPULA	NHiTS_Global	2	2020	SMAPE	11.47853014
NAMPULA	NHiTS_Global	2	2020	WIS	1.648460171
NAMPULA	NHiTS_Global	2	2021	RMSE	4.188128257
NAMPULA	NHiTS_Global	2	2021	MAPE	12.95888522
NAMPULA	NHiTS_Global	2	2021	SMAPE	13.39318543
NAMPULA	NHiTS_Global	2	2021	WIS	2.483546875
NAMPULA	NHiTS_Global	2	2022	RMSE	5.581225849
NAMPULA	NHiTS_Global	2	2022	MAPE	23.88315646
NAMPULA	NHiTS_Global	2	2022	SMAPE	20.76025176
NAMPULA	NHiTS_Global	2	2022	WIS	3.392532148
NAMPULA	Mean Ensemble	2	all	RMSE	3.887650637
NAMPULA	Mean Ensemble	2	all	MAPE	13.82040929
NAMPULA	Mean Ensemble	2	all	SMAPE	13.0994833
NAMPULA	Mean Ensemble	2	all	WIS	2.104965422
NAMPULA	Mean Ensemble	2	2019	RMSE	3.12431387
NAMPULA	Mean Ensemble	2	2019	MAPE	11.81947747
NAMPULA	Mean Ensemble	2	2019	SMAPE	11.22550199
NAMPULA	Mean Ensemble	2	2019	WIS	1.785558384
NAMPULA	Mean Ensemble	2	2020	RMSE	3.267359077
NAMPULA	Mean Ensemble	2	2020	MAPE	12.50314701
NAMPULA	Mean Ensemble	2	2020	SMAPE	12.02084005
NAMPULA	Mean Ensemble	2	2020	WIS	1.810819404
NAMPULA	Mean Ensemble	2	2021	RMSE	4.404274358
NAMPULA	Mean Ensemble	2	2021	MAPE	13.60406151
NAMPULA	Mean Ensemble	2	2021	SMAPE	13.72752988
NAMPULA	Mean Ensemble	2	2021	WIS	2.486842967
NAMPULA	Mean Ensemble	2	2022	RMSE	5.293736021
NAMPULA	Mean Ensemble	2	2022	MAPE	21.34894843
NAMPULA	Mean Ensemble	2	2022	SMAPE	19.18757059
NAMPULA	Mean Ensemble	2	2022	WIS	2.992526469
NAMPULA	WIS-Weighted Ensemble	2	all	RMSE	3.909687003
NAMPULA	WIS-Weighted Ensemble	2	all	MAPE	13.79605282
NAMPULA	WIS-Weighted Ensemble	2	all	SMAPE	13.12077302
NAMPULA	WIS-Weighted Ensemble	2	all	WIS	2.117013462
NAMPULA	WIS-Weighted Ensemble	2	2019	RMSE	3.174552869
NAMPULA	WIS-Weighted Ensemble	2	2019	MAPE	12.00515142
NAMPULA	WIS-Weighted Ensemble	2	2019	SMAPE	11.45376588
NAMPULA	WIS-Weighted Ensemble	2	2019	WIS	1.836821926
NAMPULA	WIS-Weighted Ensemble	2	2020	RMSE	3.234566093
NAMPULA	WIS-Weighted Ensemble	2	2020	MAPE	12.52789453
NAMPULA	WIS-Weighted Ensemble	2	2020	SMAPE	12.05880389
NAMPULA	WIS-Weighted Ensemble	2	2020	WIS	1.7961082
NAMPULA	WIS-Weighted Ensemble	2	2021	RMSE	4.505541223
NAMPULA	WIS-Weighted Ensemble	2	2021	MAPE	13.9345076
NAMPULA	WIS-Weighted Ensemble	2	2021	SMAPE	14.08086797
NAMPULA	WIS-Weighted Ensemble	2	2021	WIS	2.557271045
NAMPULA	WIS-Weighted Ensemble	2	2022	RMSE	5.279411876
NAMPULA	WIS-Weighted Ensemble	2	2022	MAPE	20.83324182
NAMPULA	WIS-Weighted Ensemble	2	2022	SMAPE	18.8263639
NAMPULA	WIS-Weighted Ensemble	2	2022	WIS	2.939835855
NIASSA	ExponentialSmoothing	2	all	RMSE	9.622964863
NIASSA	ExponentialSmoothing	2	all	MAPE	11.16781721
NIASSA	ExponentialSmoothing	2	all	SMAPE	11.06588128
NIASSA	ExponentialSmoothing	2	all	WIS	5.053097932
NIASSA	ExponentialSmoothing	2	2019	RMSE	7.416834302
NIASSA	ExponentialSmoothing	2	2019	MAPE	8.477351249
NIASSA	ExponentialSmoothing	2	2019	SMAPE	8.41730183
NIASSA	ExponentialSmoothing	2	2019	WIS	4.069933569
NIASSA	ExponentialSmoothing	2	2020	RMSE	7.541233877
NIASSA	ExponentialSmoothing	2	2020	MAPE	10.60086404
NIASSA	ExponentialSmoothing	2	2020	SMAPE	10.40603867
NIASSA	ExponentialSmoothing	2	2020	WIS	4.097796787
NIASSA	ExponentialSmoothing	2	2021	RMSE	10.14940161
NIASSA	ExponentialSmoothing	2	2021	MAPE	12.07367613
NIASSA	ExponentialSmoothing	2	2021	SMAPE	11.89677792
NIASSA	ExponentialSmoothing	2	2021	WIS	5.392188251
NIASSA	ExponentialSmoothing	2	2022	RMSE	11.25918622
NIASSA	ExponentialSmoothing	2	2022	MAPE	11.6238421
NIASSA	ExponentialSmoothing	2	2022	SMAPE	11.46808378
NIASSA	ExponentialSmoothing	2	2022	WIS	5.671243641
NIASSA	LightGBM_Global	2	all	RMSE	9.546200496
NIASSA	LightGBM_Global	2	all	MAPE	11.60695586
NIASSA	LightGBM_Global	2	all	SMAPE	11.38163981
NIASSA	LightGBM_Global	2	all	WIS	5.352965417
NIASSA	LightGBM_Global	2	2019	RMSE	8.842692611
NIASSA	LightGBM_Global	2	2019	MAPE	9.388251851
NIASSA	LightGBM_Global	2	2019	SMAPE	9.29077438
NIASSA	LightGBM_Global	2	2019	WIS	4.82334131
NIASSA	LightGBM_Global	2	2020	RMSE	9.632521959
NIASSA	LightGBM_Global	2	2020	MAPE	15.46600234
NIASSA	LightGBM_Global	2	2020	SMAPE	13.97159017
NIASSA	LightGBM_Global	2	2020	WIS	6.014434652
NIASSA	LightGBM_Global	2	2021	RMSE	10.61665332
NIASSA	LightGBM_Global	2	2021	MAPE	12.39977562
NIASSA	LightGBM_Global	2	2021	SMAPE	12.7899455
NIASSA	LightGBM_Global	2	2021	WIS	5.884813415
NIASSA	LightGBM_Global	2	2022	RMSE	9.376728716
NIASSA	LightGBM_Global	2	2022	MAPE	10.61528638
NIASSA	LightGBM_Global	2	2022	SMAPE	10.62643721
NIASSA	LightGBM_Global	2	2022	WIS	5.106626236
NIASSA	NHiTS_Global	2	all	RMSE	8.829916308
NIASSA	NHiTS_Global	2	all	MAPE	10.59116512
NIASSA	NHiTS_Global	2	all	SMAPE	10.59599995
NIASSA	NHiTS_Global	2	all	WIS	5.210512483
NIASSA	NHiTS_Global	2	2019	RMSE	8.049865132
NIASSA	NHiTS_Global	2	2019	MAPE	9.42885923
NIASSA	NHiTS_Global	2	2019	SMAPE	9.513581669
NIASSA	NHiTS_Global	2	2019	WIS	5.050365191
NIASSA	NHiTS_Global	2	2020	RMSE	7.971935974
NIASSA	NHiTS_Global	2	2020	MAPE	12.41113073
NIASSA	NHiTS_Global	2	2020	SMAPE	11.66058648
NIASSA	NHiTS_Global	2	2020	WIS	5.003043746
NIASSA	NHiTS_Global	2	2021	RMSE	10.49918713
NIASSA	NHiTS_Global	2	2021	MAPE	12.27023936
NIASSA	NHiTS_Global	2	2021	SMAPE	12.69310064
NIASSA	NHiTS_Global	2	2021	WIS	6.374421189
NIASSA	NHiTS_Global	2	2022	RMSE	9.095839358
NIASSA	NHiTS_Global	2	2022	MAPE	10.39357801
NIASSA	NHiTS_Global	2	2022	SMAPE	10.54022028
NIASSA	NHiTS_Global	2	2022	WIS	5.105197722
NIASSA	Mean Ensemble	2	all	RMSE	8.453427771
NIASSA	Mean Ensemble	2	all	MAPE	10.06120508
NIASSA	Mean Ensemble	2	all	SMAPE	9.962423046
NIASSA	Mean Ensemble	2	all	WIS	4.882143963
NIASSA	Mean Ensemble	2	2019	RMSE	6.854859171
NIASSA	Mean Ensemble	2	2019	MAPE	7.796464333
NIASSA	Mean Ensemble	2	2019	SMAPE	7.789938922
NIASSA	Mean Ensemble	2	2019	WIS	4.041644952
NIASSA	Mean Ensemble	2	2020	RMSE	7.379912028
NIASSA	Mean Ensemble	2	2020	MAPE	11.77091949
NIASSA	Mean Ensemble	2	2020	SMAPE	11.05199795
NIASSA	Mean Ensemble	2	2020	WIS	4.628380516
NIASSA	Mean Ensemble	2	2021	RMSE	9.813308899
NIASSA	Mean Ensemble	2	2021	MAPE	11.65103509
NIASSA	Mean Ensemble	2	2021	SMAPE	11.79118497
NIASSA	Mean Ensemble	2	2021	WIS	5.942997955
NIASSA	Mean Ensemble	2	2022	RMSE	9.496086805
NIASSA	Mean Ensemble	2	2022	MAPE	10.22009462
NIASSA	Mean Ensemble	2	2022	SMAPE	10.2107079
NIASSA	Mean Ensemble	2	2022	WIS	5.235012154
NIASSA	WIS-Weighted Ensemble	2	all	RMSE	8.445700312
NIASSA	WIS-Weighted Ensemble	2	all	MAPE	9.815429507
NIASSA	WIS-Weighted Ensemble	2	all	SMAPE	9.769479295
NIASSA	WIS-Weighted Ensemble	2	all	WIS	4.779981961
NIASSA	WIS-Weighted Ensemble	2	2019	RMSE	6.774427767
NIASSA	WIS-Weighted Ensemble	2	2019	MAPE	7.685406168
NIASSA	WIS-Weighted Ensemble	2	2019	SMAPE	7.698087819
NIASSA	WIS-Weighted Ensemble	2	2019	WIS	3.931935489
NIASSA	WIS-Weighted Ensemble	2	2020	RMSE	7.092568182
NIASSA	WIS-Weighted Ensemble	2	2020	MAPE	11.00030184
NIASSA	WIS-Weighted Ensemble	2	2020	SMAPE	10.45160644
NIASSA	WIS-Weighted Ensemble	2	2020	WIS	4.309478589
NIASSA	WIS-Weighted Ensemble	2	2021	RMSE	10.07768505
NIASSA	WIS-Weighted Ensemble	2	2021	MAPE	11.91386395
NIASSA	WIS-Weighted Ensemble	2	2021	SMAPE	12.03556857
NIASSA	WIS-Weighted Ensemble	2	2021	WIS	6.032115192
NIASSA	WIS-Weighted Ensemble	2	2022	RMSE	9.566868536
NIASSA	WIS-Weighted Ensemble	2	2022	MAPE	9.950657907
NIASSA	WIS-Weighted Ensemble	2	2022	SMAPE	10.00206242
NIASSA	WIS-Weighted Ensemble	2	2022	WIS	5.152706396
SOFALA	ExponentialSmoothing	2	all	RMSE	12.9926851
SOFALA	ExponentialSmoothing	2	all	MAPE	13.81735875
SOFALA	ExponentialSmoothing	2	all	SMAPE	13.37242296
SOFALA	ExponentialSmoothing	2	all	WIS	6.361344316
SOFALA	ExponentialSmoothing	2	2019	RMSE	18.46652324
SOFALA	ExponentialSmoothing	2	2019	MAPE	16.72565878
SOFALA	ExponentialSmoothing	2	2019	SMAPE	16.48800783
SOFALA	ExponentialSmoothing	2	2019	WIS	9.436489066
SOFALA	ExponentialSmoothing	2	2020	RMSE	11.15896394
SOFALA	ExponentialSmoothing	2	2020	MAPE	14.09559547
SOFALA	ExponentialSmoothing	2	2020	SMAPE	13.63790653
SOFALA	ExponentialSmoothing	2	2020	WIS	5.66093329
SOFALA	ExponentialSmoothing	2	2021	RMSE	11.70338609
SOFALA	ExponentialSmoothing	2	2021	MAPE	12.51072756
SOFALA	ExponentialSmoothing	2	2021	SMAPE	12.02887864
SOFALA	ExponentialSmoothing	2	2021	WIS	5.887046484
SOFALA	ExponentialSmoothing	2	2022	RMSE	6.08453086
SOFALA	ExponentialSmoothing	2	2022	MAPE	8.972654575
SOFALA	ExponentialSmoothing	2	2022	SMAPE	8.877997047
SOFALA	ExponentialSmoothing	2	2022	WIS	3.548035103
SOFALA	LightGBM_Global	2	all	RMSE	13.81090857
SOFALA	LightGBM_Global	2	all	MAPE	13.61216748
SOFALA	LightGBM_Global	2	all	SMAPE	13.4527141
SOFALA	LightGBM_Global	2	all	WIS	6.624132869
SOFALA	LightGBM_Global	2	2019	RMSE	23.71333952
SOFALA	LightGBM_Global	2	2019	MAPE	18.60097455
SOFALA	LightGBM_Global	2	2019	SMAPE	19.78664113
SOFALA	LightGBM_Global	2	2019	WIS	12.19316109
SOFALA	LightGBM_Global	2	2020	RMSE	10.77222908
SOFALA	LightGBM_Global	2	2020	MAPE	16.46347361
SOFALA	LightGBM_Global	2	2020	SMAPE	15.00485892
SOFALA	LightGBM_Global	2	2020	WIS	6.224878311
SOFALA	LightGBM_Global	2	2021	RMSE	10.25801535
SOFALA	LightGBM_Global	2	2021	MAPE	11.82004332
SOFALA	LightGBM_Global	2	2021	SMAPE	11.79067584
SOFALA	LightGBM_Global	2	2021	WIS	5.536851336
SOFALA	LightGBM_Global	2	2022	RMSE	6.416620487
SOFALA	LightGBM_Global	2	2022	MAPE	9.265382206
SOFALA	LightGBM_Global	2	2022	SMAPE	9.035929702
SOFALA	LightGBM_Global	2	2022	WIS	3.613473351
SOFALA	NHiTS_Global	2	all	RMSE	12.25294419
SOFALA	NHiTS_Global	2	all	MAPE	12.35779979
SOFALA	NHiTS_Global	2	all	SMAPE	12.14200192
SOFALA	NHiTS_Global	2	all	WIS	6.60951571
SOFALA	NHiTS_Global	2	2019	RMSE	18.68473046
SOFALA	NHiTS_Global	2	2019	MAPE	14.78580237
SOFALA	NHiTS_Global	2	2019	SMAPE	15.84270207
SOFALA	NHiTS_Global	2	2019	WIS	11.15779667
SOFALA	NHiTS_Global	2	2020	RMSE	11.67263737
SOFALA	NHiTS_Global	2	2020	MAPE	14.87095286
SOFALA	NHiTS_Global	2	2020	SMAPE	13.50283977
SOFALA	NHiTS_Global	2	2020	WIS	6.257379884
SOFALA	NHiTS_Global	2	2021	RMSE	10.40446806
SOFALA	NHiTS_Global	2	2021	MAPE	11.69873201
SOFALA	NHiTS_Global	2	2021	SMAPE	11.57320832
SOFALA	NHiTS_Global	2	2021	WIS	6.154653659
SOFALA	NHiTS_Global	2	2022	RMSE	6.014864025
SOFALA	NHiTS_Global	2	2022	MAPE	8.733394574
SOFALA	NHiTS_Global	2	2022	SMAPE	8.404902907
SOFALA	NHiTS_Global	2	2022	WIS	3.429360236
SOFALA	Mean Ensemble	2	all	RMSE	12.03662203
SOFALA	Mean Ensemble	2	all	MAPE	12.11912545
SOFALA	Mean Ensemble	2	all	SMAPE	11.80728709
SOFALA	Mean Ensemble	2	all	WIS	6.061000783
SOFALA	Mean Ensemble	2	2019	RMSE	18.7931201
SOFALA	Mean Ensemble	2	2019	MAPE	15.2739247
SOFALA	Mean Ensemble	2	2019	SMAPE	15.72427105
SOFALA	Mean Ensemble	2	2019	WIS	10.2364598
SOFALA	Mean Ensemble	2	2020	RMSE	10.30457028
SOFALA	Mean Ensemble	2	2020	MAPE	14.10408516
SOFALA	Mean Ensemble	2	2020	SMAPE	13.06140512
SOFALA	Mean Ensemble	2	2020	WIS	5.624140769
SOFALA	Mean Ensemble	2	2021	RMSE	10.35451641
SOFALA	Mean Ensemble	2	2021	MAPE	11.296042
SOFALA	Mean Ensemble	2	2021	SMAPE	11.07640943
SOFALA	Mean Ensemble	2	2021	WIS	5.684406522
SOFALA	Mean Ensemble	2	2022	RMSE	5.335807539
SOFALA	Mean Ensemble	2	2022	MAPE	7.748167316
SOFALA	Mean Ensemble	2	2022	SMAPE	7.514012916
SOFALA	Mean Ensemble	2	2022	WIS	2.897593902
SOFALA	WIS-Weighted Ensemble	2	all	RMSE	11.81049854
SOFALA	WIS-Weighted Ensemble	2	all	MAPE	11.87053139
SOFALA	WIS-Weighted Ensemble	2	all	SMAPE	11.58432128
SOFALA	WIS-Weighted Ensemble	2	all	WIS	5.951013019
SOFALA	WIS-Weighted Ensemble	2	2019	RMSE	18.22598174
SOFALA	WIS-Weighted Ensemble	2	2019	MAPE	15.04270252
SOFALA	WIS-Weighted Ensemble	2	2019	SMAPE	15.44879905
SOFALA	WIS-Weighted Ensemble	2	2019	WIS	9.886229196
SOFALA	WIS-Weighted Ensemble	2	2020	RMSE	10.21006859
SOFALA	WIS-Weighted Ensemble	2	2020	MAPE	13.49912442
SOFALA	WIS-Weighted Ensemble	2	2020	SMAPE	12.60965486
SOFALA	WIS-Weighted Ensemble	2	2020	WIS	5.518476145
SOFALA	WIS-Weighted Ensemble	2	2021	RMSE	10.51539034
SOFALA	WIS-Weighted Ensemble	2	2021	MAPE	11.42643726
SOFALA	WIS-Weighted Ensemble	2	2021	SMAPE	11.17163659
SOFALA	WIS-Weighted Ensemble	2	2021	WIS	5.69170278
SOFALA	WIS-Weighted Ensemble	2	2022	RMSE	5.389621732
SOFALA	WIS-Weighted Ensemble	2	2022	MAPE	7.770144299
SOFALA	WIS-Weighted Ensemble	2	2022	SMAPE	7.533958547
SOFALA	WIS-Weighted Ensemble	2	2022	WIS	2.949938586
TETE	ExponentialSmoothing	2	all	RMSE	8.126524107
TETE	ExponentialSmoothing	2	all	MAPE	13.78156236
TETE	ExponentialSmoothing	2	all	SMAPE	13.6570528
TETE	ExponentialSmoothing	2	all	WIS	4.255745002
TETE	ExponentialSmoothing	2	2019	RMSE	8.030715698
TETE	ExponentialSmoothing	2	2019	MAPE	12.41452372
TETE	ExponentialSmoothing	2	2019	SMAPE	12.0921864
TETE	ExponentialSmoothing	2	2019	WIS	4.269542028
TETE	ExponentialSmoothing	2	2020	RMSE	8.311730872
TETE	ExponentialSmoothing	2	2020	MAPE	15.42095025
TETE	ExponentialSmoothing	2	2020	SMAPE	14.79799266
TETE	ExponentialSmoothing	2	2020	WIS	4.407457497
TETE	ExponentialSmoothing	2	2021	RMSE	5.862522371
TETE	ExponentialSmoothing	2	2021	MAPE	13.44011501
TETE	ExponentialSmoothing	2	2021	SMAPE	13.16596447
TETE	ExponentialSmoothing	2	2021	WIS	3.25669098
TETE	ExponentialSmoothing	2	2022	RMSE	8.501030535
TETE	ExponentialSmoothing	2	2022	MAPE	14.42946255
TETE	ExponentialSmoothing	2	2022	SMAPE	14.93424742
TETE	ExponentialSmoothing	2	2022	WIS	4.297668443
TETE	LightGBM_Global	2	all	RMSE	8.218154967
TETE	LightGBM_Global	2	all	MAPE	15.03246401
TETE	LightGBM_Global	2	all	SMAPE	14.18414012
TETE	LightGBM_Global	2	all	WIS	4.620350114
TETE	LightGBM_Global	2	2019	RMSE	8.562624903
TETE	LightGBM_Global	2	2019	MAPE	13.93665785
TETE	LightGBM_Global	2	2019	SMAPE	13.12943315
TETE	LightGBM_Global	2	2019	WIS	4.995192341
TETE	LightGBM_Global	2	2020	RMSE	10.40030796
TETE	LightGBM_Global	2	2020	MAPE	21.92776691
TETE	LightGBM_Global	2	2020	SMAPE	19.41065818
TETE	LightGBM_Global	2	2020	WIS	6.221522009
TETE	LightGBM_Global	2	2021	RMSE	6.092573523
TETE	LightGBM_Global	2	2021	MAPE	14.75422382
TETE	LightGBM_Global	2	2021	SMAPE	13.62456294
TETE	LightGBM_Global	2	2021	WIS	3.646654374
TETE	LightGBM_Global	2	2022	RMSE	6.572371984
TETE	LightGBM_Global	2	2022	MAPE	11.99101632
TETE	LightGBM_Global	2	2022	SMAPE	12.35623996
TETE	LightGBM_Global	2	2022	WIS	3.520978812
TETE	NHiTS_Global	2	all	RMSE	7.149074741
TETE	NHiTS_Global	2	all	MAPE	12.60393607
TETE	NHiTS_Global	2	all	SMAPE	12.17590517
TETE	NHiTS_Global	2	all	WIS	4.117906813
TETE	NHiTS_Global	2	2019	RMSE	6.824105195
TETE	NHiTS_Global	2	2019	MAPE	11.56018848
TETE	NHiTS_Global	2	2019	SMAPE	10.91515475
TETE	NHiTS_Global	2	2019	WIS	4.109271853
TETE	NHiTS_Global	2	2020	RMSE	8.663485828
TETE	NHiTS_Global	2	2020	MAPE	16.54407023
TETE	NHiTS_Global	2	2020	SMAPE	14.81279537
TETE	NHiTS_Global	2	2020	WIS	4.959432187
TETE	NHiTS_Global	2	2021	RMSE	5.090362926
TETE	NHiTS_Global	2	2021	MAPE	11.86137181
TETE	NHiTS_Global	2	2021	SMAPE	11.17705192
TETE	NHiTS_Global	2	2021	WIS	3.007317574
TETE	NHiTS_Global	2	2022	RMSE	7.258947421
TETE	NHiTS_Global	2	2022	MAPE	12.31824922
TETE	NHiTS_Global	2	2022	SMAPE	13.27731343
TETE	NHiTS_Global	2	2022	WIS	4.145164318
TETE	Mean Ensemble	2	all	RMSE	6.8595292
TETE	Mean Ensemble	2	all	MAPE	12.09135978
TETE	Mean Ensemble	2	all	SMAPE	11.59980836
TETE	Mean Ensemble	2	all	WIS	3.800296034
TETE	Mean Ensemble	2	2019	RMSE	6.519063101
TETE	Mean Ensemble	2	2019	MAPE	10.35401549
TETE	Mean Ensemble	2	2019	SMAPE	9.79523313
TETE	Mean Ensemble	2	2019	WIS	3.680431247
TETE	Mean Ensemble	2	2020	RMSE	8.327128235
TETE	Mean Ensemble	2	2020	MAPE	16.57876479
TETE	Mean Ensemble	2	2020	SMAPE	15.07816395
TETE	Mean Ensemble	2	2020	WIS	4.952456068
TETE	Mean Ensemble	2	2021	RMSE	5.117821757
TETE	Mean Ensemble	2	2021	MAPE	12.33223866
TETE	Mean Ensemble	2	2021	SMAPE	11.59582872
TETE	Mean Ensemble	2	2021	WIS	2.899037416
TETE	Mean Ensemble	2	2022	RMSE	6.542561757
TETE	Mean Ensemble	2	2022	MAPE	10.61141646
TETE	Mean Ensemble	2	2022	SMAPE	11.09148603
TETE	Mean Ensemble	2	2022	WIS	3.421977567
TETE	WIS-Weighted Ensemble	2	all	RMSE	6.718089
TETE	WIS-Weighted Ensemble	2	all	MAPE	11.73852692
TETE	WIS-Weighted Ensemble	2	all	SMAPE	11.31094313
TETE	WIS-Weighted Ensemble	2	all	WIS	3.71792039
TETE	WIS-Weighted Ensemble	2	2019	RMSE	6.527879071
TETE	WIS-Weighted Ensemble	2	2019	MAPE	10.37297014
TETE	WIS-Weighted Ensemble	2	2019	SMAPE	9.853047349
TETE	WIS-Weighted Ensemble	2	2019	WIS	3.692860812
TETE	WIS-Weighted Ensemble	2	2020	RMSE	8.027335824
TETE	WIS-Weighted Ensemble	2	2020	MAPE	15.45796562
TETE	WIS-Weighted Ensemble	2	2020	SMAPE	14.15324606
TETE	WIS-Weighted Ensemble	2	2020	WIS	4.715239423
TETE	WIS-Weighted Ensemble	2	2021	RMSE	4.996504779
TETE	WIS-Weighted Ensemble	2	2021	MAPE	11.93162165
TETE	WIS-Weighted Ensemble	2	2021	SMAPE	11.29832883
TETE	WIS-Weighted Ensemble	2	2021	WIS	2.836228052
TETE	WIS-Weighted Ensemble	2	2022	RMSE	6.313067927
TETE	WIS-Weighted Ensemble	2	2022	MAPE	10.40363184
TETE	WIS-Weighted Ensemble	2	2022	SMAPE	10.85143628
TETE	WIS-Weighted Ensemble	2	2022	WIS	3.257860422
ZAMBEZIA	ExponentialSmoothing	2	all	RMSE	3.126390543
ZAMBEZIA	ExponentialSmoothing	2	all	MAPE	8.34824637
ZAMBEZIA	ExponentialSmoothing	2	all	SMAPE	8.332610926
ZAMBEZIA	ExponentialSmoothing	2	all	WIS	1.694113321
ZAMBEZIA	ExponentialSmoothing	2	2019	RMSE	3.091107019
ZAMBEZIA	ExponentialSmoothing	2	2019	MAPE	7.272062263
ZAMBEZIA	ExponentialSmoothing	2	2019	SMAPE	7.281791018
ZAMBEZIA	ExponentialSmoothing	2	2019	WIS	1.67640863
ZAMBEZIA	ExponentialSmoothing	2	2020	RMSE	2.830630852
ZAMBEZIA	ExponentialSmoothing	2	2020	MAPE	8.301415411
ZAMBEZIA	ExponentialSmoothing	2	2020	SMAPE	8.149569366
ZAMBEZIA	ExponentialSmoothing	2	2020	WIS	1.543915648
ZAMBEZIA	ExponentialSmoothing	2	2021	RMSE	2.696270147
ZAMBEZIA	ExponentialSmoothing	2	2021	MAPE	7.521808455
ZAMBEZIA	ExponentialSmoothing	2	2021	SMAPE	7.6081741
ZAMBEZIA	ExponentialSmoothing	2	2021	WIS	1.453097029
ZAMBEZIA	ExponentialSmoothing	2	2022	RMSE	3.87188068
ZAMBEZIA	ExponentialSmoothing	2	2022	MAPE	10.65912676
ZAMBEZIA	ExponentialSmoothing	2	2022	SMAPE	10.57762934
ZAMBEZIA	ExponentialSmoothing	2	2022	WIS	2.148605108
ZAMBEZIA	LightGBM_Global	2	all	RMSE	3.065307316
ZAMBEZIA	LightGBM_Global	2	all	MAPE	8.393577745
ZAMBEZIA	LightGBM_Global	2	all	SMAPE	8.223225196
ZAMBEZIA	LightGBM_Global	2	all	WIS	1.757275031
ZAMBEZIA	LightGBM_Global	2	2019	RMSE	3.058856464
ZAMBEZIA	LightGBM_Global	2	2019	MAPE	7.357366384
ZAMBEZIA	LightGBM_Global	2	2019	SMAPE	7.474207449
ZAMBEZIA	LightGBM_Global	2	2019	WIS	1.691264549
ZAMBEZIA	LightGBM_Global	2	2020	RMSE	3.29867334
ZAMBEZIA	LightGBM_Global	2	2020	MAPE	9.888420683
ZAMBEZIA	LightGBM_Global	2	2020	SMAPE	9.281062816
ZAMBEZIA	LightGBM_Global	2	2020	WIS	1.98515127
ZAMBEZIA	LightGBM_Global	2	2021	RMSE	2.642019081
ZAMBEZIA	LightGBM_Global	2	2021	MAPE	7.577998121
ZAMBEZIA	LightGBM_Global	2	2021	SMAPE	7.52069594
ZAMBEZIA	LightGBM_Global	2	2021	WIS	1.546511737
ZAMBEZIA	LightGBM_Global	2	2022	RMSE	3.429988038
ZAMBEZIA	LightGBM_Global	2	2022	MAPE	9.294455363
ZAMBEZIA	LightGBM_Global	2	2022	SMAPE	9.255178085
ZAMBEZIA	LightGBM_Global	2	2022	WIS	1.936017447
ZAMBEZIA	NHiTS_Global	2	all	RMSE	2.981465918
ZAMBEZIA	NHiTS_Global	2	all	MAPE	7.776207106
ZAMBEZIA	NHiTS_Global	2	all	SMAPE	7.746852433
ZAMBEZIA	NHiTS_Global	2	all	WIS	1.861645056
ZAMBEZIA	NHiTS_Global	2	2019	RMSE	3.058605873
ZAMBEZIA	NHiTS_Global	2	2019	MAPE	6.894253652
ZAMBEZIA	NHiTS_Global	2	2019	SMAPE	7.132028194
ZAMBEZIA	NHiTS_Global	2	2019	WIS	1.980851679
ZAMBEZIA	NHiTS_Global	2	2020	RMSE	2.58895855
ZAMBEZIA	NHiTS_Global	2	2020	MAPE	7.644554508
ZAMBEZIA	NHiTS_Global	2	2020	SMAPE	7.375271512
ZAMBEZIA	NHiTS_Global	2	2020	WIS	1.647632093
ZAMBEZIA	NHiTS_Global	2	2021	RMSE	2.772314716
ZAMBEZIA	NHiTS_Global	2	2021	MAPE	7.471730964
ZAMBEZIA	NHiTS_Global	2	2021	SMAPE	7.543500671
ZAMBEZIA	NHiTS_Global	2	2021	WIS	1.678883428
ZAMBEZIA	NHiTS_Global	2	2022	RMSE	3.623989511
ZAMBEZIA	NHiTS_Global	2	2022	MAPE	9.462986319
ZAMBEZIA	NHiTS_Global	2	2022	SMAPE	9.502517026
ZAMBEZIA	NHiTS_Global	2	2022	WIS	2.294240918
ZAMBEZIA	Mean Ensemble	2	all	RMSE	2.855924616
ZAMBEZIA	Mean Ensemble	2	all	MAPE	7.677108405
ZAMBEZIA	Mean Ensemble	2	all	SMAPE	7.60699113
ZAMBEZIA	Mean Ensemble	2	all	WIS	1.725199101
ZAMBEZIA	Mean Ensemble	2	2019	RMSE	2.918116934
ZAMBEZIA	Mean Ensemble	2	2019	MAPE	6.697255402
ZAMBEZIA	Mean Ensemble	2	2019	SMAPE	6.817541765
ZAMBEZIA	Mean Ensemble	2	2019	WIS	1.743568266
ZAMBEZIA	Mean Ensemble	2	2020	RMSE	2.705611807
ZAMBEZIA	Mean Ensemble	2	2020	MAPE	8.233175466
ZAMBEZIA	Mean Ensemble	2	2020	SMAPE	7.904169975
ZAMBEZIA	Mean Ensemble	2	2020	WIS	1.665590004
ZAMBEZIA	Mean Ensemble	2	2021	RMSE	2.512393199
ZAMBEZIA	Mean Ensemble	2	2021	MAPE	7.266287649
ZAMBEZIA	Mean Ensemble	2	2021	SMAPE	7.287225048
ZAMBEZIA	Mean Ensemble	2	2021	WIS	1.532413442
ZAMBEZIA	Mean Ensemble	2	2022	RMSE	3.505126852
ZAMBEZIA	Mean Ensemble	2	2022	MAPE	9.445287981
ZAMBEZIA	Mean Ensemble	2	2022	SMAPE	9.430016907
ZAMBEZIA	Mean Ensemble	2	2022	WIS	2.18796992
ZAMBEZIA	WIS-Weighted Ensemble	2	all	RMSE	2.833946089
ZAMBEZIA	WIS-Weighted Ensemble	2	all	MAPE	7.634135229
ZAMBEZIA	WIS-Weighted Ensemble	2	all	SMAPE	7.587261109
ZAMBEZIA	WIS-Weighted Ensemble	2	all	WIS	1.707169999
ZAMBEZIA	WIS-Weighted Ensemble	2	2019	RMSE	2.923662068
ZAMBEZIA	WIS-Weighted Ensemble	2	2019	MAPE	6.741959051
ZAMBEZIA	WIS-Weighted Ensemble	2	2019	SMAPE	6.869642876
ZAMBEZIA	WIS-Weighted Ensemble	2	2019	WIS	1.743434914
ZAMBEZIA	WIS-Weighted Ensemble	2	2020	RMSE	2.643561179
ZAMBEZIA	WIS-Weighted Ensemble	2	2020	MAPE	8.016874329
ZAMBEZIA	WIS-Weighted Ensemble	2	2020	SMAPE	7.749376312
ZAMBEZIA	WIS-Weighted Ensemble	2	2020	WIS	1.628047556
ZAMBEZIA	WIS-Weighted Ensemble	2	2021	RMSE	2.470887729
ZAMBEZIA	WIS-Weighted Ensemble	2	2021	MAPE	7.136807902
ZAMBEZIA	WIS-Weighted Ensemble	2	2021	SMAPE	7.180346398
ZAMBEZIA	WIS-Weighted Ensemble	2	2021	WIS	1.477229783
ZAMBEZIA	WIS-Weighted Ensemble	2	2022	RMSE	3.483810762
ZAMBEZIA	WIS-Weighted Ensemble	2	2022	MAPE	9.397761119
ZAMBEZIA	WIS-Weighted Ensemble	2	2022	SMAPE	9.391711428
ZAMBEZIA	WIS-Weighted Ensemble	2	2022	WIS	2.166432386
CABO DELGADO	ExponentialSmoothing	4	all	RMSE	7.765894246
CABO DELGADO	ExponentialSmoothing	4	all	MAPE	15.77644105
CABO DELGADO	ExponentialSmoothing	4	all	SMAPE	15.42410343
CABO DELGADO	ExponentialSmoothing	4	all	WIS	4.105483362
CABO DELGADO	ExponentialSmoothing	4	2019	RMSE	5.833230607
CABO DELGADO	ExponentialSmoothing	4	2019	MAPE	11.91812624
CABO DELGADO	ExponentialSmoothing	4	2019	SMAPE	11.89789382
CABO DELGADO	ExponentialSmoothing	4	2019	WIS	3.289691419
CABO DELGADO	ExponentialSmoothing	4	2020	RMSE	8.254368656
CABO DELGADO	ExponentialSmoothing	4	2020	MAPE	16.87081903
CABO DELGADO	ExponentialSmoothing	4	2020	SMAPE	17.57145682
CABO DELGADO	ExponentialSmoothing	4	2020	WIS	4.452228413
CABO DELGADO	ExponentialSmoothing	4	2021	RMSE	6.9492198
CABO DELGADO	ExponentialSmoothing	4	2021	MAPE	13.55163851
CABO DELGADO	ExponentialSmoothing	4	2021	SMAPE	12.27683491
CABO DELGADO	ExponentialSmoothing	4	2021	WIS	3.713485251
CABO DELGADO	ExponentialSmoothing	4	2022	RMSE	10.0753983
CABO DELGADO	ExponentialSmoothing	4	2022	MAPE	21.85385407
CABO DELGADO	ExponentialSmoothing	4	2022	SMAPE	20.99684031
CABO DELGADO	ExponentialSmoothing	4	2022	WIS	5.156507706
CABO DELGADO	LightGBM_Global	4	all	RMSE	9.095172706
CABO DELGADO	LightGBM_Global	4	all	MAPE	20.8745247
CABO DELGADO	LightGBM_Global	4	all	SMAPE	18.79070362
CABO DELGADO	LightGBM_Global	4	all	WIS	5.33157964
CABO DELGADO	LightGBM_Global	4	2019	RMSE	7.209069914
CABO DELGADO	LightGBM_Global	4	2019	MAPE	15.72928938
CABO DELGADO	LightGBM_Global	4	2019	SMAPE	14.1573914
CABO DELGADO	LightGBM_Global	4	2019	WIS	4.262477502
CABO DELGADO	LightGBM_Global	4	2020	RMSE	10.58418978
CABO DELGADO	LightGBM_Global	4	2020	MAPE	25.11204688
CABO DELGADO	LightGBM_Global	4	2020	SMAPE	23.82185547
CABO DELGADO	LightGBM_Global	4	2020	WIS	6.823625167
CABO DELGADO	LightGBM_Global	4	2021	RMSE	9.077663131
CABO DELGADO	LightGBM_Global	4	2021	MAPE	16.29277951
CABO DELGADO	LightGBM_Global	4	2021	SMAPE	15.89919877
CABO DELGADO	LightGBM_Global	4	2021	WIS	4.792765979
CABO DELGADO	LightGBM_Global	4	2022	RMSE	9.986708091
CABO DELGADO	LightGBM_Global	4	2022	MAPE	29.90314606
CABO DELGADO	LightGBM_Global	4	2022	SMAPE	24.64759057
CABO DELGADO	LightGBM_Global	4	2022	WIS	5.988016549
CABO DELGADO	NHiTS_Global	4	all	RMSE	8.46406357
CABO DELGADO	NHiTS_Global	4	all	MAPE	19.96998799
CABO DELGADO	NHiTS_Global	4	all	SMAPE	18.09570513
CABO DELGADO	NHiTS_Global	4	all	WIS	5.56891408
CABO DELGADO	NHiTS_Global	4	2019	RMSE	7.165273159
CABO DELGADO	NHiTS_Global	4	2019	MAPE	15.22302803
CABO DELGADO	NHiTS_Global	4	2019	SMAPE	13.75863327
CABO DELGADO	NHiTS_Global	4	2019	WIS	4.517654841
CABO DELGADO	NHiTS_Global	4	2020	RMSE	8.999898337
CABO DELGADO	NHiTS_Global	4	2020	MAPE	20.27838592
CABO DELGADO	NHiTS_Global	4	2020	SMAPE	19.76853894
CABO DELGADO	NHiTS_Global	4	2020	WIS	6.223418578
CABO DELGADO	NHiTS_Global	4	2021	RMSE	7.14916609
CABO DELGADO	NHiTS_Global	4	2021	MAPE	14.83498029
CABO DELGADO	NHiTS_Global	4	2021	SMAPE	14.34568069
CABO DELGADO	NHiTS_Global	4	2021	WIS	4.490524223
CABO DELGADO	NHiTS_Global	4	2022	RMSE	9.921062916
CABO DELGADO	NHiTS_Global	4	2022	MAPE	31.85752777
CABO DELGADO	NHiTS_Global	4	2022	SMAPE	26.89296745
CABO DELGADO	NHiTS_Global	4	2022	WIS	7.141706827
CABO DELGADO	Mean Ensemble	4	all	RMSE	7.609337596
CABO DELGADO	Mean Ensemble	4	all	MAPE	17.39609908
CABO DELGADO	Mean Ensemble	4	all	SMAPE	15.96847745
CABO DELGADO	Mean Ensemble	4	all	WIS	4.526063755
CABO DELGADO	Mean Ensemble	4	2019	RMSE	5.913055882
CABO DELGADO	Mean Ensemble	4	2019	MAPE	13.06390652
CABO DELGADO	Mean Ensemble	4	2019	SMAPE	12.04525809
CABO DELGADO	Mean Ensemble	4	2019	WIS	3.402597876
CABO DELGADO	Mean Ensemble	4	2020	RMSE	8.635786524
CABO DELGADO	Mean Ensemble	4	2020	MAPE	19.24521364
CABO DELGADO	Mean Ensemble	4	2020	SMAPE	18.87776435
CABO DELGADO	Mean Ensemble	4	2020	WIS	5.666454976
CABO DELGADO	Mean Ensemble	4	2021	RMSE	6.436881068
CABO DELGADO	Mean Ensemble	4	2021	MAPE	13.03557323
CABO DELGADO	Mean Ensemble	4	2021	SMAPE	12.27513013
CABO DELGADO	Mean Ensemble	4	2021	WIS	3.672478862
CABO DELGADO	Mean Ensemble	4	2022	RMSE	9.28079118
CABO DELGADO	Mean Ensemble	4	2022	MAPE	26.34719824
CABO DELGADO	Mean Ensemble	4	2022	SMAPE	22.72674688
CABO DELGADO	Mean Ensemble	4	2022	WIS	5.627939753
CABO DELGADO	WIS-Weighted Ensemble	4	all	RMSE	7.591342007
CABO DELGADO	WIS-Weighted Ensemble	4	all	MAPE	16.87127791
CABO DELGADO	WIS-Weighted Ensemble	4	all	SMAPE	15.6241737
CABO DELGADO	WIS-Weighted Ensemble	4	all	WIS	4.426809007
CABO DELGADO	WIS-Weighted Ensemble	4	2019	RMSE	5.926044154
CABO DELGADO	WIS-Weighted Ensemble	4	2019	MAPE	12.85167858
CABO DELGADO	WIS-Weighted Ensemble	4	2019	SMAPE	12.02744933
CABO DELGADO	WIS-Weighted Ensemble	4	2019	WIS	3.353053543
CABO DELGADO	WIS-Weighted Ensemble	4	2020	RMSE	8.672065832
CABO DELGADO	WIS-Weighted Ensemble	4	2020	MAPE	18.72880805
CABO DELGADO	WIS-Weighted Ensemble	4	2020	SMAPE	18.64252935
CABO DELGADO	WIS-Weighted Ensemble	4	2020	WIS	5.556940132
CABO DELGADO	WIS-Weighted Ensemble	4	2021	RMSE	6.370920114
CABO DELGADO	WIS-Weighted Ensemble	4	2021	MAPE	13.16062613
CABO DELGADO	WIS-Weighted Ensemble	4	2021	SMAPE	12.30238639
CABO DELGADO	WIS-Weighted Ensemble	4	2021	WIS	3.575838211
CABO DELGADO	WIS-Weighted Ensemble	4	2022	RMSE	9.301203805
CABO DELGADO	WIS-Weighted Ensemble	4	2022	MAPE	24.83106564
CABO DELGADO	WIS-Weighted Ensemble	4	2022	SMAPE	21.67017172
CABO DELGADO	WIS-Weighted Ensemble	4	2022	WIS	5.480603338
GAZA	ExponentialSmoothing	4	all	RMSE	9.774258104
GAZA	ExponentialSmoothing	4	all	MAPE	23.85611536
GAZA	ExponentialSmoothing	4	all	SMAPE	24.08293912
GAZA	ExponentialSmoothing	4	all	WIS	5.111450094
GAZA	ExponentialSmoothing	4	2019	RMSE	7.756243881
GAZA	ExponentialSmoothing	4	2019	MAPE	15.9996636
GAZA	ExponentialSmoothing	4	2019	SMAPE	16.50725526
GAZA	ExponentialSmoothing	4	2019	WIS	4.483716536
GAZA	ExponentialSmoothing	4	2020	RMSE	11.15416728
GAZA	ExponentialSmoothing	4	2020	MAPE	24.48433945
GAZA	ExponentialSmoothing	4	2020	SMAPE	23.65234028
GAZA	ExponentialSmoothing	4	2020	WIS	5.529121575
GAZA	ExponentialSmoothing	4	2021	RMSE	8.107563205
GAZA	ExponentialSmoothing	4	2021	MAPE	26.49043071
GAZA	ExponentialSmoothing	4	2021	SMAPE	27.71490109
GAZA	ExponentialSmoothing	4	2021	WIS	4.506715634
GAZA	ExponentialSmoothing	4	2022	RMSE	7.860648786
GAZA	ExponentialSmoothing	4	2022	MAPE	27.19449733
GAZA	ExponentialSmoothing	4	2022	SMAPE	27.83071554
GAZA	ExponentialSmoothing	4	2022	WIS	4.214893727
GAZA	LightGBM_Global	4	all	RMSE	8.62987628
GAZA	LightGBM_Global	4	all	MAPE	23.82492393
GAZA	LightGBM_Global	4	all	SMAPE	21.06468785
GAZA	LightGBM_Global	4	all	WIS	5.066863388
GAZA	LightGBM_Global	4	2019	RMSE	9.010396354
GAZA	LightGBM_Global	4	2019	MAPE	22.76303409
GAZA	LightGBM_Global	4	2019	SMAPE	19.81078322
GAZA	LightGBM_Global	4	2019	WIS	5.407463528
GAZA	LightGBM_Global	4	2020	RMSE	9.007150623
GAZA	LightGBM_Global	4	2020	MAPE	25.94467363
GAZA	LightGBM_Global	4	2020	SMAPE	22.55848702
GAZA	LightGBM_Global	4	2020	WIS	5.340578293
GAZA	LightGBM_Global	4	2021	RMSE	7.685856372
GAZA	LightGBM_Global	4	2021	MAPE	23.89053503
GAZA	LightGBM_Global	4	2021	SMAPE	21.36899498
GAZA	LightGBM_Global	4	2021	WIS	4.341868769
GAZA	LightGBM_Global	4	2022	RMSE	6.345116768
GAZA	LightGBM_Global	4	2022	MAPE	23.94646447
GAZA	LightGBM_Global	4	2022	SMAPE	20.6578092
GAZA	LightGBM_Global	4	2022	WIS	3.690142129
GAZA	NHiTS_Global	4	all	RMSE	7.924654115
GAZA	NHiTS_Global	4	all	MAPE	21.01228786
GAZA	NHiTS_Global	4	all	SMAPE	18.89025312
GAZA	NHiTS_Global	4	all	WIS	4.799141801
GAZA	NHiTS_Global	4	2019	RMSE	8.844410234
GAZA	NHiTS_Global	4	2019	MAPE	21.72544042
GAZA	NHiTS_Global	4	2019	SMAPE	19.28371992
GAZA	NHiTS_Global	4	2019	WIS	5.864455291
GAZA	NHiTS_Global	4	2020	RMSE	8.383986262
GAZA	NHiTS_Global	4	2020	MAPE	24.39291936
GAZA	NHiTS_Global	4	2020	SMAPE	21.14233483
GAZA	NHiTS_Global	4	2020	WIS	5.270460115
GAZA	NHiTS_Global	4	2021	RMSE	6.567819609
GAZA	NHiTS_Global	4	2021	MAPE	19.58892524
GAZA	NHiTS_Global	4	2021	SMAPE	18.22857564
GAZA	NHiTS_Global	4	2021	WIS	3.724287426
GAZA	NHiTS_Global	4	2022	RMSE	4.530590339
GAZA	NHiTS_Global	4	2022	MAPE	19.58897003
GAZA	NHiTS_Global	4	2022	SMAPE	17.37846694
GAZA	NHiTS_Global	4	2022	WIS	2.763167108
GAZA	Mean Ensemble	4	all	RMSE	7.715203554
GAZA	Mean Ensemble	4	all	MAPE	19.51966732
GAZA	Mean Ensemble	4	all	SMAPE	17.75664823
GAZA	Mean Ensemble	4	all	WIS	4.124680632
GAZA	Mean Ensemble	4	2019	RMSE	7.06165944
GAZA	Mean Ensemble	4	2019	MAPE	16.83328339
GAZA	Mean Ensemble	4	2019	SMAPE	15.38337268
GAZA	Mean Ensemble	4	2019	WIS	3.983330304
GAZA	Mean Ensemble	4	2020	RMSE	8.634932204
GAZA	Mean Ensemble	4	2020	MAPE	21.45804997
GAZA	Mean Ensemble	4	2020	SMAPE	18.79527631
GAZA	Mean Ensemble	4	2020	WIS	4.56193113
GAZA	Mean Ensemble	4	2021	RMSE	6.314494986
GAZA	Mean Ensemble	4	2021	MAPE	18.38309077
GAZA	Mean Ensemble	4	2021	SMAPE	17.26670591
GAZA	Mean Ensemble	4	2021	WIS	3.376467135
GAZA	Mean Ensemble	4	2022	RMSE	5.220034706
GAZA	Mean Ensemble	4	2022	MAPE	20.88938128
GAZA	Mean Ensemble	4	2022	SMAPE	18.7516735
GAZA	Mean Ensemble	4	2022	WIS	2.802029716
GAZA	WIS-Weighted Ensemble	4	all	RMSE	7.862134126
GAZA	WIS-Weighted Ensemble	4	all	MAPE	19.6742905
GAZA	WIS-Weighted Ensemble	4	all	SMAPE	18.00716433
GAZA	WIS-Weighted Ensemble	4	all	WIS	4.246768733
GAZA	WIS-Weighted Ensemble	4	2019	RMSE	6.979175797
GAZA	WIS-Weighted Ensemble	4	2019	MAPE	16.44659331
GAZA	WIS-Weighted Ensemble	4	2019	SMAPE	15.17708337
GAZA	WIS-Weighted Ensemble	4	2019	WIS	3.954807897
GAZA	WIS-Weighted Ensemble	4	2020	RMSE	8.844217206
GAZA	WIS-Weighted Ensemble	4	2020	MAPE	20.94149375
GAZA	WIS-Weighted Ensemble	4	2020	SMAPE	18.35093721
GAZA	WIS-Weighted Ensemble	4	2020	WIS	4.652980654
GAZA	WIS-Weighted Ensemble	4	2021	RMSE	6.45515038
GAZA	WIS-Weighted Ensemble	4	2021	MAPE	18.61506866
GAZA	WIS-Weighted Ensemble	4	2021	SMAPE	17.58467056
GAZA	WIS-Weighted Ensemble	4	2021	WIS	3.520338826
GAZA	WIS-Weighted Ensemble	4	2022	RMSE	5.579083665
GAZA	WIS-Weighted Ensemble	4	2022	MAPE	22.28801766
GAZA	WIS-Weighted Ensemble	4	2022	SMAPE	20.25701821
GAZA	WIS-Weighted Ensemble	4	2022	WIS	3.126392432
INHAMBANE	ExponentialSmoothing	4	all	RMSE	5.906234635
INHAMBANE	ExponentialSmoothing	4	all	MAPE	17.32535803
INHAMBANE	ExponentialSmoothing	4	all	SMAPE	16.81860005
INHAMBANE	ExponentialSmoothing	4	all	WIS	3.09561025
INHAMBANE	ExponentialSmoothing	4	2019	RMSE	5.240699666
INHAMBANE	ExponentialSmoothing	4	2019	MAPE	16.2851992
INHAMBANE	ExponentialSmoothing	4	2019	SMAPE	16.22204455
INHAMBANE	ExponentialSmoothing	4	2019	WIS	2.899945541
INHAMBANE	ExponentialSmoothing	4	2020	RMSE	6.996255641
INHAMBANE	ExponentialSmoothing	4	2020	MAPE	20.78511154
INHAMBANE	ExponentialSmoothing	4	2020	SMAPE	19.87737134
INHAMBANE	ExponentialSmoothing	4	2020	WIS	3.800987045
INHAMBANE	ExponentialSmoothing	4	2021	RMSE	4.65745215
INHAMBANE	ExponentialSmoothing	4	2021	MAPE	14.6737467
INHAMBANE	ExponentialSmoothing	4	2021	SMAPE	14.59926947
INHAMBANE	ExponentialSmoothing	4	2021	WIS	2.510272162
INHAMBANE	ExponentialSmoothing	4	2022	RMSE	3.794107863
INHAMBANE	ExponentialSmoothing	4	2022	MAPE	14.79875332
INHAMBANE	ExponentialSmoothing	4	2022	SMAPE	14.6753935
INHAMBANE	ExponentialSmoothing	4	2022	WIS	2.1412863
INHAMBANE	LightGBM_Global	4	all	RMSE	5.207775495
INHAMBANE	LightGBM_Global	4	all	MAPE	17.53773804
INHAMBANE	LightGBM_Global	4	all	SMAPE	16.44180739
INHAMBANE	LightGBM_Global	4	all	WIS	3.092308378
INHAMBANE	LightGBM_Global	4	2019	RMSE	4.660417709
INHAMBANE	LightGBM_Global	4	2019	MAPE	15.05189862
INHAMBANE	LightGBM_Global	4	2019	SMAPE	14.02488022
INHAMBANE	LightGBM_Global	4	2019	WIS	2.807958011
INHAMBANE	LightGBM_Global	4	2020	RMSE	5.939081495
INHAMBANE	LightGBM_Global	4	2020	MAPE	19.27955709
INHAMBANE	LightGBM_Global	4	2020	SMAPE	18.49032869
INHAMBANE	LightGBM_Global	4	2020	WIS	3.569660094
INHAMBANE	LightGBM_Global	4	2021	RMSE	5.344279295
INHAMBANE	LightGBM_Global	4	2021	MAPE	16.12614571
INHAMBANE	LightGBM_Global	4	2021	SMAPE	15.52042159
INHAMBANE	LightGBM_Global	4	2021	WIS	2.930707086
INHAMBANE	LightGBM_Global	4	2022	RMSE	3.835897475
INHAMBANE	LightGBM_Global	4	2022	MAPE	18.72570756
INHAMBANE	LightGBM_Global	4	2022	SMAPE	16.79491497
INHAMBANE	LightGBM_Global	4	2022	WIS	2.497909306
INHAMBANE	NHiTS_Global	4	all	RMSE	5.083318344
INHAMBANE	NHiTS_Global	4	all	MAPE	16.98468952
INHAMBANE	NHiTS_Global	4	all	SMAPE	15.86915996
INHAMBANE	NHiTS_Global	4	all	WIS	3.264528636
INHAMBANE	NHiTS_Global	4	2019	RMSE	4.659629265
INHAMBANE	NHiTS_Global	4	2019	MAPE	14.2678801
INHAMBANE	NHiTS_Global	4	2019	SMAPE	13.23371554
INHAMBANE	NHiTS_Global	4	2019	WIS	3.071131858
INHAMBANE	NHiTS_Global	4	2020	RMSE	5.355700741
INHAMBANE	NHiTS_Global	4	2020	MAPE	17.90858149
INHAMBANE	NHiTS_Global	4	2020	SMAPE	16.74211678
INHAMBANE	NHiTS_Global	4	2020	WIS	3.517094352
INHAMBANE	NHiTS_Global	4	2021	RMSE	5.494000854
INHAMBANE	NHiTS_Global	4	2021	MAPE	15.90975174
INHAMBANE	NHiTS_Global	4	2021	SMAPE	15.88444021
INHAMBANE	NHiTS_Global	4	2021	WIS	3.331052212
INHAMBANE	NHiTS_Global	4	2022	RMSE	4.916262715
INHAMBANE	NHiTS_Global	4	2022	MAPE	21.6564284
INHAMBANE	NHiTS_Global	4	2022	SMAPE	19.0922612
INHAMBANE	NHiTS_Global	4	2022	WIS	3.186066612
INHAMBANE	Mean Ensemble	4	all	RMSE	4.933268923
INHAMBANE	Mean Ensemble	4	all	MAPE	16.23116151
INHAMBANE	Mean Ensemble	4	all	SMAPE	15.30964672
INHAMBANE	Mean Ensemble	4	all	WIS	2.910052231
INHAMBANE	Mean Ensemble	4	2019	RMSE	4.38388427
INHAMBANE	Mean Ensemble	4	2019	MAPE	14.59432007
INHAMBANE	Mean Ensemble	4	2019	SMAPE	13.8276605
INHAMBANE	Mean Ensemble	4	2019	WIS	2.691075931
INHAMBANE	Mean Ensemble	4	2020	RMSE	5.772081744
INHAMBANE	Mean Ensemble	4	2020	MAPE	18.59199672
INHAMBANE	Mean Ensemble	4	2020	SMAPE	17.53748286
INHAMBANE	Mean Ensemble	4	2020	WIS	3.601504868
INHAMBANE	Mean Ensemble	4	2021	RMSE	4.736875367
INHAMBANE	Mean Ensemble	4	2021	MAPE	14.42354351
INHAMBANE	Mean Ensemble	4	2021	SMAPE	14.18198398
INHAMBANE	Mean Ensemble	4	2021	WIS	2.625136575
INHAMBANE	Mean Ensemble	4	2022	RMSE	3.673124329
INHAMBANE	Mean Ensemble	4	2022	MAPE	16.58333697
INHAMBANE	Mean Ensemble	4	2022	SMAPE	15.12279241
INHAMBANE	Mean Ensemble	4	2022	WIS	2.157691504
INHAMBANE	WIS-Weighted Ensemble	4	all	RMSE	4.896709199
INHAMBANE	WIS-Weighted Ensemble	4	all	MAPE	15.98459772
INHAMBANE	WIS-Weighted Ensemble	4	all	SMAPE	15.12116549
INHAMBANE	WIS-Weighted Ensemble	4	all	WIS	2.883037872
INHAMBANE	WIS-Weighted Ensemble	4	2019	RMSE	4.390454933
INHAMBANE	WIS-Weighted Ensemble	4	2019	MAPE	14.69696342
INHAMBANE	WIS-Weighted Ensemble	4	2019	SMAPE	13.99809809
INHAMBANE	WIS-Weighted Ensemble	4	2019	WIS	2.72183655
INHAMBANE	WIS-Weighted Ensemble	4	2020	RMSE	5.692397668
INHAMBANE	WIS-Weighted Ensemble	4	2020	MAPE	18.12978929
INHAMBANE	WIS-Weighted Ensemble	4	2020	SMAPE	17.17302932
INHAMBANE	WIS-Weighted Ensemble	4	2020	WIS	3.534336352
INHAMBANE	WIS-Weighted Ensemble	4	2021	RMSE	4.687409487
INHAMBANE	WIS-Weighted Ensemble	4	2021	MAPE	14.12791107
INHAMBANE	WIS-Weighted Ensemble	4	2021	SMAPE	13.96633589
INHAMBANE	WIS-Weighted Ensemble	4	2021	WIS	2.551983313
INHAMBANE	WIS-Weighted Ensemble	4	2022	RMSE	3.622028845
INHAMBANE	WIS-Weighted Ensemble	4	2022	MAPE	16.03391992
INHAMBANE	WIS-Weighted Ensemble	4	2022	SMAPE	14.62261025
INHAMBANE	WIS-Weighted Ensemble	4	2022	WIS	2.111674925
MANICA	ExponentialSmoothing	4	all	RMSE	4.174932246
MANICA	ExponentialSmoothing	4	all	MAPE	21.66788647
MANICA	ExponentialSmoothing	4	all	SMAPE	20.74332359
MANICA	ExponentialSmoothing	4	all	WIS	2.18988855
MANICA	ExponentialSmoothing	4	2019	RMSE	4.286768801
MANICA	ExponentialSmoothing	4	2019	MAPE	19.80692708
MANICA	ExponentialSmoothing	4	2019	SMAPE	19.09107064
MANICA	ExponentialSmoothing	4	2019	WIS	2.310183993
MANICA	ExponentialSmoothing	4	2020	RMSE	3.969757092
MANICA	ExponentialSmoothing	4	2020	MAPE	20.65565681
MANICA	ExponentialSmoothing	4	2020	SMAPE	20.17623826
MANICA	ExponentialSmoothing	4	2020	WIS	2.156548209
MANICA	ExponentialSmoothing	4	2021	RMSE	2.791982119
MANICA	ExponentialSmoothing	4	2021	MAPE	17.78522001
MANICA	ExponentialSmoothing	4	2021	SMAPE	17.53747759
MANICA	ExponentialSmoothing	4	2021	WIS	1.577876435
MANICA	ExponentialSmoothing	4	2022	RMSE	3.485025357
MANICA	ExponentialSmoothing	4	2022	MAPE	28.84373228
MANICA	ExponentialSmoothing	4	2022	SMAPE	26.18089125
MANICA	ExponentialSmoothing	4	2022	WIS	1.899025962
MANICA	LightGBM_Global	4	all	RMSE	4.039638399
MANICA	LightGBM_Global	4	all	MAPE	25.22370253
MANICA	LightGBM_Global	4	all	SMAPE	22.01915484
MANICA	LightGBM_Global	4	all	WIS	2.468407329
MANICA	LightGBM_Global	4	2019	RMSE	3.573230465
MANICA	LightGBM_Global	4	2019	MAPE	17.54450174
MANICA	LightGBM_Global	4	2019	SMAPE	15.58547638
MANICA	LightGBM_Global	4	2019	WIS	2.155495092
MANICA	LightGBM_Global	4	2020	RMSE	4.458705349
MANICA	LightGBM_Global	4	2020	MAPE	25.18356635
MANICA	LightGBM_Global	4	2020	SMAPE	23.09139798
MANICA	LightGBM_Global	4	2020	WIS	2.774572519
MANICA	LightGBM_Global	4	2021	RMSE	4.579352157
MANICA	LightGBM_Global	4	2021	MAPE	34.66420581
MANICA	LightGBM_Global	4	2021	SMAPE	28.40835253
MANICA	LightGBM_Global	4	2021	WIS	2.91872734
MANICA	LightGBM_Global	4	2022	RMSE	3.352029872
MANICA	LightGBM_Global	4	2022	MAPE	28.28313243
MANICA	LightGBM_Global	4	2022	SMAPE	24.25368099
MANICA	LightGBM_Global	4	2022	WIS	1.959822257
MANICA	NHiTS_Global	4	all	RMSE	3.856315637
MANICA	NHiTS_Global	4	all	MAPE	23.6827886
MANICA	NHiTS_Global	4	all	SMAPE	21.16340833
MANICA	NHiTS_Global	4	all	WIS	2.543266862
MANICA	NHiTS_Global	4	2019	RMSE	3.513379275
MANICA	NHiTS_Global	4	2019	MAPE	16.33248805
MANICA	NHiTS_Global	4	2019	SMAPE	15.15510662
MANICA	NHiTS_Global	4	2019	WIS	2.228278286
MANICA	NHiTS_Global	4	2020	RMSE	3.906443592
MANICA	NHiTS_Global	4	2020	MAPE	21.65603332
MANICA	NHiTS_Global	4	2020	SMAPE	19.59814937
MANICA	NHiTS_Global	4	2020	WIS	2.555428702
MANICA	NHiTS_Global	4	2021	RMSE	4.146398301
MANICA	NHiTS_Global	4	2021	MAPE	31.34765586
MANICA	NHiTS_Global	4	2021	SMAPE	26.88622886
MANICA	NHiTS_Global	4	2021	WIS	2.87357245
MANICA	NHiTS_Global	4	2022	RMSE	3.604838325
MANICA	NHiTS_Global	4	2022	MAPE	30.41606676
MANICA	NHiTS_Global	4	2022	SMAPE	26.65074737
MANICA	NHiTS_Global	4	2022	WIS	2.42784722
MANICA	Mean Ensemble	4	all	RMSE	3.664110124
MANICA	Mean Ensemble	4	all	MAPE	21.90876349
MANICA	Mean Ensemble	4	all	SMAPE	19.59587325
MANICA	Mean Ensemble	4	all	WIS	2.187198639
MANICA	Mean Ensemble	4	2019	RMSE	3.495405683
MANICA	Mean Ensemble	4	2019	MAPE	16.39098255
MANICA	Mean Ensemble	4	2019	SMAPE	14.96972874
MANICA	Mean Ensemble	4	2019	WIS	2.00305442
MANICA	Mean Ensemble	4	2020	RMSE	3.77107676
MANICA	Mean Ensemble	4	2020	MAPE	20.66465741
MANICA	Mean Ensemble	4	2020	SMAPE	19.03064262
MANICA	Mean Ensemble	4	2020	WIS	2.278663925
MANICA	Mean Ensemble	4	2021	RMSE	3.575051017
MANICA	Mean Ensemble	4	2021	MAPE	26.87083067
MANICA	Mean Ensemble	4	2021	SMAPE	23.462819
MANICA	Mean Ensemble	4	2021	WIS	2.186860751
MANICA	Mean Ensemble	4	2022	RMSE	3.047475686
MANICA	Mean Ensemble	4	2022	MAPE	26.62265665
MANICA	Mean Ensemble	4	2022	SMAPE	22.73879949
MANICA	Mean Ensemble	4	2022	WIS	1.817937914
MANICA	WIS-Weighted Ensemble	4	all	RMSE	3.593992725
MANICA	WIS-Weighted Ensemble	4	all	MAPE	21.02052028
MANICA	WIS-Weighted Ensemble	4	all	SMAPE	19.00573856
MANICA	WIS-Weighted Ensemble	4	all	WIS	2.104343074
MANICA	WIS-Weighted Ensemble	4	2019	RMSE	3.471357297
MANICA	WIS-Weighted Ensemble	4	2019	MAPE	16.46513654
MANICA	WIS-Weighted Ensemble	4	2019	SMAPE	15.10628768
MANICA	WIS-Weighted Ensemble	4	2019	WIS	2.001732445
MANICA	WIS-Weighted Ensemble	4	2020	RMSE	3.803092814
MANICA	WIS-Weighted Ensemble	4	2020	MAPE	20.08496509
MANICA	WIS-Weighted Ensemble	4	2020	SMAPE	18.64234857
MANICA	WIS-Weighted Ensemble	4	2020	WIS	2.261953964
MANICA	WIS-Weighted Ensemble	4	2021	RMSE	3.29943465
MANICA	WIS-Weighted Ensemble	4	2021	MAPE	23.24350809
MANICA	WIS-Weighted Ensemble	4	2021	SMAPE	20.84887976
MANICA	WIS-Weighted Ensemble	4	2021	WIS	1.857970414
MANICA	WIS-Weighted Ensemble	4	2022	RMSE	3.123438363
MANICA	WIS-Weighted Ensemble	4	2022	MAPE	26.70026336
MANICA	WIS-Weighted Ensemble	4	2022	SMAPE	22.98773155
MANICA	WIS-Weighted Ensemble	4	2022	WIS	1.849657819
MAPUTO CIDADE	ExponentialSmoothing	4	all	RMSE	12.31552641
MAPUTO CIDADE	ExponentialSmoothing	4	all	MAPE	17.68450391
MAPUTO CIDADE	ExponentialSmoothing	4	all	SMAPE	17.00578478
MAPUTO CIDADE	ExponentialSmoothing	4	all	WIS	6.308458519
MAPUTO CIDADE	ExponentialSmoothing	4	2019	RMSE	13.22956987
MAPUTO CIDADE	ExponentialSmoothing	4	2019	MAPE	13.46347445
MAPUTO CIDADE	ExponentialSmoothing	4	2019	SMAPE	12.84560529
MAPUTO CIDADE	ExponentialSmoothing	4	2019	WIS	7.109776373
MAPUTO CIDADE	ExponentialSmoothing	4	2020	RMSE	10.4399295
MAPUTO CIDADE	ExponentialSmoothing	4	2020	MAPE	23.81802916
MAPUTO CIDADE	ExponentialSmoothing	4	2020	SMAPE	21.11338917
MAPUTO CIDADE	ExponentialSmoothing	4	2020	WIS	5.605728593
MAPUTO CIDADE	ExponentialSmoothing	4	2021	RMSE	10.28688357
MAPUTO CIDADE	ExponentialSmoothing	4	2021	MAPE	18.90886008
MAPUTO CIDADE	ExponentialSmoothing	4	2021	SMAPE	19.1310044
MAPUTO CIDADE	ExponentialSmoothing	4	2021	WIS	5.538716844
MAPUTO CIDADE	ExponentialSmoothing	4	2022	RMSE	9.028554267
MAPUTO CIDADE	ExponentialSmoothing	4	2022	MAPE	16.50076467
MAPUTO CIDADE	ExponentialSmoothing	4	2022	SMAPE	16.22793101
MAPUTO CIDADE	ExponentialSmoothing	4	2022	WIS	4.890825322
MAPUTO CIDADE	LightGBM_Global	4	all	RMSE	15.61399456
MAPUTO CIDADE	LightGBM_Global	4	all	MAPE	28.24497302
MAPUTO CIDADE	LightGBM_Global	4	all	SMAPE	22.03131423
MAPUTO CIDADE	LightGBM_Global	4	all	WIS	8.814137827
MAPUTO CIDADE	LightGBM_Global	4	2019	RMSE	11.91031946
MAPUTO CIDADE	LightGBM_Global	4	2019	MAPE	13.41980438
MAPUTO CIDADE	LightGBM_Global	4	2019	SMAPE	12.32450582
MAPUTO CIDADE	LightGBM_Global	4	2019	WIS	6.750732483
MAPUTO CIDADE	LightGBM_Global	4	2020	RMSE	23.74914168
MAPUTO CIDADE	LightGBM_Global	4	2020	MAPE	71.04952506
MAPUTO CIDADE	LightGBM_Global	4	2020	SMAPE	44.46269166
MAPUTO CIDADE	LightGBM_Global	4	2020	WIS	15.89652627
MAPUTO CIDADE	LightGBM_Global	4	2021	RMSE	10.16427703
MAPUTO CIDADE	LightGBM_Global	4	2021	MAPE	18.22267939
MAPUTO CIDADE	LightGBM_Global	4	2021	SMAPE	17.44998342
MAPUTO CIDADE	LightGBM_Global	4	2021	WIS	5.817630026
MAPUTO CIDADE	LightGBM_Global	4	2022	RMSE	11.66980588
MAPUTO CIDADE	LightGBM_Global	4	2022	MAPE	21.62916153
MAPUTO CIDADE	LightGBM_Global	4	2022	SMAPE	20.01714294
MAPUTO CIDADE	LightGBM_Global	4	2022	WIS	6.62702434
MAPUTO CIDADE	NHiTS_Global	4	all	RMSE	13.58503427
MAPUTO CIDADE	NHiTS_Global	4	all	MAPE	23.86681486
MAPUTO CIDADE	NHiTS_Global	4	all	SMAPE	20.7941726
MAPUTO CIDADE	NHiTS_Global	4	all	WIS	8.613820978
MAPUTO CIDADE	NHiTS_Global	4	2019	RMSE	11.62740923
MAPUTO CIDADE	NHiTS_Global	4	2019	MAPE	12.46906184
MAPUTO CIDADE	NHiTS_Global	4	2019	SMAPE	11.80418417
MAPUTO CIDADE	NHiTS_Global	4	2019	WIS	7.161816194
MAPUTO CIDADE	NHiTS_Global	4	2020	RMSE	19.19882102
MAPUTO CIDADE	NHiTS_Global	4	2020	MAPE	57.97128491
MAPUTO CIDADE	NHiTS_Global	4	2020	SMAPE	41.37425902
MAPUTO CIDADE	NHiTS_Global	4	2020	WIS	14.99231241
MAPUTO CIDADE	NHiTS_Global	4	2021	RMSE	8.55906343
MAPUTO CIDADE	NHiTS_Global	4	2021	MAPE	15.19539512
MAPUTO CIDADE	NHiTS_Global	4	2021	SMAPE	15.67431153
MAPUTO CIDADE	NHiTS_Global	4	2021	WIS	5.221661793
MAPUTO CIDADE	NHiTS_Global	4	2022	RMSE	10.73172934
MAPUTO CIDADE	NHiTS_Global	4	2022	MAPE	19.03304123
MAPUTO CIDADE	NHiTS_Global	4	2022	SMAPE	20.70252434
MAPUTO CIDADE	NHiTS_Global	4	2022	WIS	7.103689052
MAPUTO CIDADE	Mean Ensemble	4	all	RMSE	12.62681726
MAPUTO CIDADE	Mean Ensemble	4	all	MAPE	21.5475391
MAPUTO CIDADE	Mean Ensemble	4	all	SMAPE	18.49003626
MAPUTO CIDADE	Mean Ensemble	4	all	WIS	7.296524965
MAPUTO CIDADE	Mean Ensemble	4	2019	RMSE	11.30038658
MAPUTO CIDADE	Mean Ensemble	4	2019	MAPE	12.15031656
MAPUTO CIDADE	Mean Ensemble	4	2019	SMAPE	11.40367178
MAPUTO CIDADE	Mean Ensemble	4	2019	WIS	6.62715566
MAPUTO CIDADE	Mean Ensemble	4	2020	RMSE	16.64211116
MAPUTO CIDADE	Mean Ensemble	4	2020	MAPE	48.60147173
MAPUTO CIDADE	Mean Ensemble	4	2020	SMAPE	35.04632028
MAPUTO CIDADE	Mean Ensemble	4	2020	WIS	11.38601153
MAPUTO CIDADE	Mean Ensemble	4	2021	RMSE	8.499480738
MAPUTO CIDADE	Mean Ensemble	4	2021	MAPE	15.71884194
MAPUTO CIDADE	Mean Ensemble	4	2021	SMAPE	15.44715253
MAPUTO CIDADE	Mean Ensemble	4	2021	WIS	4.791350229
MAPUTO CIDADE	Mean Ensemble	4	2022	RMSE	9.095127581
MAPUTO CIDADE	Mean Ensemble	4	2022	MAPE	16.83348092
MAPUTO CIDADE	Mean Ensemble	4	2022	SMAPE	16.47224528
MAPUTO CIDADE	Mean Ensemble	4	2022	WIS	5.294565802
MAPUTO CIDADE	WIS-Weighted Ensemble	4	all	RMSE	11.93371037
MAPUTO CIDADE	WIS-Weighted Ensemble	4	all	MAPE	18.66831438
MAPUTO CIDADE	WIS-Weighted Ensemble	4	all	SMAPE	16.69988585
MAPUTO CIDADE	WIS-Weighted Ensemble	4	all	WIS	6.644623919
MAPUTO CIDADE	WIS-Weighted Ensemble	4	2019	RMSE	11.46576854
MAPUTO CIDADE	WIS-Weighted Ensemble	4	2019	MAPE	12.4197243
MAPUTO CIDADE	WIS-Weighted Ensemble	4	2019	SMAPE	11.70291789
MAPUTO CIDADE	WIS-Weighted Ensemble	4	2019	WIS	6.67698858
MAPUTO CIDADE	WIS-Weighted Ensemble	4	2020	RMSE	13.8476863
MAPUTO CIDADE	WIS-Weighted Ensemble	4	2020	MAPE	34.88280763
MAPUTO CIDADE	WIS-Weighted Ensemble	4	2020	SMAPE	26.32319556
MAPUTO CIDADE	WIS-Weighted Ensemble	4	2020	WIS	8.244695057
MAPUTO CIDADE	WIS-Weighted Ensemble	4	2021	RMSE	8.601893115
MAPUTO CIDADE	WIS-Weighted Ensemble	4	2021	MAPE	15.89978349
MAPUTO CIDADE	WIS-Weighted Ensemble	4	2021	SMAPE	15.68101314
MAPUTO CIDADE	WIS-Weighted Ensemble	4	2021	WIS	4.93556376
MAPUTO CIDADE	WIS-Weighted Ensemble	4	2022	RMSE	8.709218814
MAPUTO CIDADE	WIS-Weighted Ensemble	4	2022	MAPE	16.15521485
MAPUTO CIDADE	WIS-Weighted Ensemble	4	2022	SMAPE	15.91654655
MAPUTO CIDADE	WIS-Weighted Ensemble	4	2022	WIS	4.987579623
MAPUTO PROVINCIA	ExponentialSmoothing	4	all	RMSE	7.799610282
MAPUTO PROVINCIA	ExponentialSmoothing	4	all	MAPE	16.43689625
MAPUTO PROVINCIA	ExponentialSmoothing	4	all	SMAPE	15.88904627
MAPUTO PROVINCIA	ExponentialSmoothing	4	all	WIS	4.097717591
MAPUTO PROVINCIA	ExponentialSmoothing	4	2019	RMSE	8.147693872
MAPUTO PROVINCIA	ExponentialSmoothing	4	2019	MAPE	14.06620628
MAPUTO PROVINCIA	ExponentialSmoothing	4	2019	SMAPE	14.01430599
MAPUTO PROVINCIA	ExponentialSmoothing	4	2019	WIS	4.42283705
MAPUTO PROVINCIA	ExponentialSmoothing	4	2020	RMSE	8.902685436
MAPUTO PROVINCIA	ExponentialSmoothing	4	2020	MAPE	20.93162848
MAPUTO PROVINCIA	ExponentialSmoothing	4	2020	SMAPE	18.95534394
MAPUTO PROVINCIA	ExponentialSmoothing	4	2020	WIS	4.673195979
MAPUTO PROVINCIA	ExponentialSmoothing	4	2021	RMSE	6.737015332
MAPUTO PROVINCIA	ExponentialSmoothing	4	2021	MAPE	16.71859164
MAPUTO PROVINCIA	ExponentialSmoothing	4	2021	SMAPE	16.49540878
MAPUTO PROVINCIA	ExponentialSmoothing	4	2021	WIS	3.612206691
MAPUTO PROVINCIA	ExponentialSmoothing	4	2022	RMSE	5.393099205
MAPUTO PROVINCIA	ExponentialSmoothing	4	2022	MAPE	14.29871532
MAPUTO PROVINCIA	ExponentialSmoothing	4	2022	SMAPE	14.41590247
MAPUTO PROVINCIA	ExponentialSmoothing	4	2022	WIS	2.970682302
MAPUTO PROVINCIA	LightGBM_Global	4	all	RMSE	8.053967065
MAPUTO PROVINCIA	LightGBM_Global	4	all	MAPE	19.78289166
MAPUTO PROVINCIA	LightGBM_Global	4	all	SMAPE	17.25845478
MAPUTO PROVINCIA	LightGBM_Global	4	all	WIS	4.62617139
MAPUTO PROVINCIA	LightGBM_Global	4	2019	RMSE	6.936948337
MAPUTO PROVINCIA	LightGBM_Global	4	2019	MAPE	12.74981799
MAPUTO PROVINCIA	LightGBM_Global	4	2019	SMAPE	12.48323441
MAPUTO PROVINCIA	LightGBM_Global	4	2019	WIS	3.992579566
MAPUTO PROVINCIA	LightGBM_Global	4	2020	RMSE	11.81515332
MAPUTO PROVINCIA	LightGBM_Global	4	2020	MAPE	40.55926731
MAPUTO PROVINCIA	LightGBM_Global	4	2020	SMAPE	30.89557357
MAPUTO PROVINCIA	LightGBM_Global	4	2020	WIS	7.680924098
MAPUTO PROVINCIA	LightGBM_Global	4	2021	RMSE	6.105802499
MAPUTO PROVINCIA	LightGBM_Global	4	2021	MAPE	16.36970389
MAPUTO PROVINCIA	LightGBM_Global	4	2021	SMAPE	15.28388966
MAPUTO PROVINCIA	LightGBM_Global	4	2021	WIS	3.548379822
MAPUTO PROVINCIA	LightGBM_Global	4	2022	RMSE	5.212756914
MAPUTO PROVINCIA	LightGBM_Global	4	2022	MAPE	13.83761253
MAPUTO PROVINCIA	LightGBM_Global	4	2022	SMAPE	12.8667703
MAPUTO PROVINCIA	LightGBM_Global	4	2022	WIS	2.994309244
MAPUTO PROVINCIA	NHiTS_Global	4	all	RMSE	7.141486582
MAPUTO PROVINCIA	NHiTS_Global	4	all	MAPE	16.84028581
MAPUTO PROVINCIA	NHiTS_Global	4	all	SMAPE	15.55892147
MAPUTO PROVINCIA	NHiTS_Global	4	all	WIS	4.581237717
MAPUTO PROVINCIA	NHiTS_Global	4	2019	RMSE	6.34748427
MAPUTO PROVINCIA	NHiTS_Global	4	2019	MAPE	10.87436505
MAPUTO PROVINCIA	NHiTS_Global	4	2019	SMAPE	11.01062492
MAPUTO PROVINCIA	NHiTS_Global	4	2019	WIS	4.130464504
MAPUTO PROVINCIA	NHiTS_Global	4	2020	RMSE	10.08008196
MAPUTO PROVINCIA	NHiTS_Global	4	2020	MAPE	32.3706631
MAPUTO PROVINCIA	NHiTS_Global	4	2020	SMAPE	26.24083281
MAPUTO PROVINCIA	NHiTS_Global	4	2020	WIS	7.417347459
MAPUTO PROVINCIA	NHiTS_Global	4	2021	RMSE	6.497766484
MAPUTO PROVINCIA	NHiTS_Global	4	2021	MAPE	17.29940564
MAPUTO PROVINCIA	NHiTS_Global	4	2021	SMAPE	17.10051715
MAPUTO PROVINCIA	NHiTS_Global	4	2021	WIS	4.294270334
MAPUTO PROVINCIA	NHiTS_Global	4	2022	RMSE	4.30920507
MAPUTO PROVINCIA	NHiTS_Global	4	2022	MAPE	10.92651221
MAPUTO PROVINCIA	NHiTS_Global	4	2022	SMAPE	10.96540664
MAPUTO PROVINCIA	NHiTS_Global	4	2022	WIS	2.535032549
MAPUTO PROVINCIA	Mean Ensemble	4	all	RMSE	7.006140947
MAPUTO PROVINCIA	Mean Ensemble	4	all	MAPE	16.2882921
MAPUTO PROVINCIA	Mean Ensemble	4	all	SMAPE	14.91248219
MAPUTO PROVINCIA	Mean Ensemble	4	all	WIS	4.09975095
MAPUTO PROVINCIA	Mean Ensemble	4	2019	RMSE	6.470000085
MAPUTO PROVINCIA	Mean Ensemble	4	2019	MAPE	11.32035255
MAPUTO PROVINCIA	Mean Ensemble	4	2019	SMAPE	11.19744496
MAPUTO PROVINCIA	Mean Ensemble	4	2019	WIS	3.917952607
MAPUTO PROVINCIA	Mean Ensemble	4	2020	RMSE	9.520700825
MAPUTO PROVINCIA	Mean Ensemble	4	2020	MAPE	29.74942477
MAPUTO PROVINCIA	Mean Ensemble	4	2020	SMAPE	24.4640761
MAPUTO PROVINCIA	Mean Ensemble	4	2020	WIS	6.246993953
MAPUTO PROVINCIA	Mean Ensemble	4	2021	RMSE	5.820560435
MAPUTO PROVINCIA	Mean Ensemble	4	2021	MAPE	15.19327078
MAPUTO PROVINCIA	Mean Ensemble	4	2021	SMAPE	14.63688838
MAPUTO PROVINCIA	Mean Ensemble	4	2021	WIS	3.390276174
MAPUTO PROVINCIA	Mean Ensemble	4	2022	RMSE	4.429097107
MAPUTO PROVINCIA	Mean Ensemble	4	2022	MAPE	11.53244544
MAPUTO PROVINCIA	Mean Ensemble	4	2022	SMAPE	11.09561291
MAPUTO PROVINCIA	Mean Ensemble	4	2022	WIS	2.389748878
MAPUTO PROVINCIA	WIS-Weighted Ensemble	4	all	RMSE	7.066359986
MAPUTO PROVINCIA	WIS-Weighted Ensemble	4	all	MAPE	15.93355372
MAPUTO PROVINCIA	WIS-Weighted Ensemble	4	all	SMAPE	14.79735739
MAPUTO PROVINCIA	WIS-Weighted Ensemble	4	all	WIS	4.104185942
MAPUTO PROVINCIA	WIS-Weighted Ensemble	4	2019	RMSE	6.679166545
MAPUTO PROVINCIA	WIS-Weighted Ensemble	4	2019	MAPE	11.84366921
MAPUTO PROVINCIA	WIS-Weighted Ensemble	4	2019	SMAPE	11.71432849
MAPUTO PROVINCIA	WIS-Weighted Ensemble	4	2019	WIS	4.074397413
MAPUTO PROVINCIA	WIS-Weighted Ensemble	4	2020	RMSE	9.15985699
MAPUTO PROVINCIA	WIS-Weighted Ensemble	4	2020	MAPE	26.27462145
MAPUTO PROVINCIA	WIS-Weighted Ensemble	4	2020	SMAPE	22.07021469
MAPUTO PROVINCIA	WIS-Weighted Ensemble	4	2020	WIS	5.679256098
MAPUTO PROVINCIA	WIS-Weighted Ensemble	4	2021	RMSE	5.788876911
MAPUTO PROVINCIA	WIS-Weighted Ensemble	4	2021	MAPE	15.30918331
MAPUTO PROVINCIA	WIS-Weighted Ensemble	4	2021	SMAPE	14.83159676
MAPUTO PROVINCIA	WIS-Weighted Ensemble	4	2021	WIS	3.396180153
MAPUTO PROVINCIA	WIS-Weighted Ensemble	4	2022	RMSE	4.545937834
MAPUTO PROVINCIA	WIS-Weighted Ensemble	4	2022	MAPE	12.01820782
MAPUTO PROVINCIA	WIS-Weighted Ensemble	4	2022	SMAPE	11.67196308
MAPUTO PROVINCIA	WIS-Weighted Ensemble	4	2022	WIS	2.538397684
NAMPULA	ExponentialSmoothing	4	all	RMSE	4.96713155
NAMPULA	ExponentialSmoothing	4	all	MAPE	17.40050881
NAMPULA	ExponentialSmoothing	4	all	SMAPE	17.18722637
NAMPULA	ExponentialSmoothing	4	all	WIS	2.576224645
NAMPULA	ExponentialSmoothing	4	2019	RMSE	3.354381363
NAMPULA	ExponentialSmoothing	4	2019	MAPE	12.35176177
NAMPULA	ExponentialSmoothing	4	2019	SMAPE	12.83791115
NAMPULA	ExponentialSmoothing	4	2019	WIS	1.844062566
NAMPULA	ExponentialSmoothing	4	2020	RMSE	4.33157491
NAMPULA	ExponentialSmoothing	4	2020	MAPE	15.31885376
NAMPULA	ExponentialSmoothing	4	2020	SMAPE	15.41401063
NAMPULA	ExponentialSmoothing	4	2020	WIS	2.261644842
NAMPULA	ExponentialSmoothing	4	2021	RMSE	6.286573133
NAMPULA	ExponentialSmoothing	4	2021	MAPE	20.85170629
NAMPULA	ExponentialSmoothing	4	2021	SMAPE	20.92447402
NAMPULA	ExponentialSmoothing	4	2021	WIS	3.399606012
NAMPULA	ExponentialSmoothing	4	2022	RMSE	6.067591548
NAMPULA	ExponentialSmoothing	4	2022	MAPE	23.34429159
NAMPULA	ExponentialSmoothing	4	2022	SMAPE	21.57616657
NAMPULA	ExponentialSmoothing	4	2022	WIS	3.109987263
NAMPULA	LightGBM_Global	4	all	RMSE	4.634237013
NAMPULA	LightGBM_Global	4	all	MAPE	17.45828021
NAMPULA	LightGBM_Global	4	all	SMAPE	16.33503442
NAMPULA	LightGBM_Global	4	all	WIS	2.563662697
NAMPULA	LightGBM_Global	4	2019	RMSE	3.587927192
NAMPULA	LightGBM_Global	4	2019	MAPE	14.24797929
NAMPULA	LightGBM_Global	4	2019	SMAPE	13.24063394
NAMPULA	LightGBM_Global	4	2019	WIS	2.032213596
NAMPULA	LightGBM_Global	4	2020	RMSE	4.116036808
NAMPULA	LightGBM_Global	4	2020	MAPE	17.00852164
NAMPULA	LightGBM_Global	4	2020	SMAPE	16.3383058
NAMPULA	LightGBM_Global	4	2020	WIS	2.44924864
NAMPULA	LightGBM_Global	4	2021	RMSE	5.286977288
NAMPULA	LightGBM_Global	4	2021	MAPE	16.03415508
NAMPULA	LightGBM_Global	4	2021	SMAPE	16.48557917
NAMPULA	LightGBM_Global	4	2021	WIS	2.89750664
NAMPULA	LightGBM_Global	4	2022	RMSE	6.113330867
NAMPULA	LightGBM_Global	4	2022	MAPE	27.37079639
NAMPULA	LightGBM_Global	4	2022	SMAPE	23.92233962
NAMPULA	LightGBM_Global	4	2022	WIS	3.644305668
NAMPULA	NHiTS_Global	4	all	RMSE	4.56646755
NAMPULA	NHiTS_Global	4	all	MAPE	16.99486243
NAMPULA	NHiTS_Global	4	all	SMAPE	15.65838994
NAMPULA	NHiTS_Global	4	all	WIS	2.634940333
NAMPULA	NHiTS_Global	4	2019	RMSE	3.018474742
NAMPULA	NHiTS_Global	4	2019	MAPE	12.58625014
NAMPULA	NHiTS_Global	4	2019	SMAPE	11.83489157
NAMPULA	NHiTS_Global	4	2019	WIS	1.882873471
NAMPULA	NHiTS_Global	4	2020	RMSE	3.21070609
NAMPULA	NHiTS_Global	4	2020	MAPE	13.42532425
NAMPULA	NHiTS_Global	4	2020	SMAPE	12.72157814
NAMPULA	NHiTS_Global	4	2020	WIS	1.871207184
NAMPULA	NHiTS_Global	4	2021	RMSE	5.274664078
NAMPULA	NHiTS_Global	4	2021	MAPE	14.38377255
NAMPULA	NHiTS_Global	4	2021	SMAPE	15.50040425
NAMPULA	NHiTS_Global	4	2021	WIS	3.04310731
NAMPULA	NHiTS_Global	4	2022	RMSE	6.525159689
NAMPULA	NHiTS_Global	4	2022	MAPE	31.10432839
NAMPULA	NHiTS_Global	4	2022	SMAPE	25.98781396
NAMPULA	NHiTS_Global	4	2022	WIS	4.282242623
NAMPULA	Mean Ensemble	4	all	RMSE	4.428847113
NAMPULA	Mean Ensemble	4	all	MAPE	15.82082028
NAMPULA	Mean Ensemble	4	all	SMAPE	14.89356408
NAMPULA	Mean Ensemble	4	all	WIS	2.414022823
NAMPULA	Mean Ensemble	4	2019	RMSE	2.951786111
NAMPULA	Mean Ensemble	4	2019	MAPE	11.72082
NAMPULA	Mean Ensemble	4	2019	SMAPE	11.18889212
NAMPULA	Mean Ensemble	4	2019	WIS	1.668643836
NAMPULA	Mean Ensemble	4	2020	RMSE	3.657468129
NAMPULA	Mean Ensemble	4	2020	MAPE	14.32648831
NAMPULA	Mean Ensemble	4	2020	SMAPE	13.79901527
NAMPULA	Mean Ensemble	4	2020	WIS	2.063707111
NAMPULA	Mean Ensemble	4	2021	RMSE	5.320301637
NAMPULA	Mean Ensemble	4	2021	MAPE	15.39667174
NAMPULA	Mean Ensemble	4	2021	SMAPE	16.00554125
NAMPULA	Mean Ensemble	4	2021	WIS	3.011312031
NAMPULA	Mean Ensemble	4	2022	RMSE	6.020681334
NAMPULA	Mean Ensemble	4	2022	MAPE	25.7744829
NAMPULA	Mean Ensemble	4	2022	SMAPE	22.36652492
NAMPULA	Mean Ensemble	4	2022	WIS	3.527451953
NAMPULA	WIS-Weighted Ensemble	4	all	RMSE	4.475136568
NAMPULA	WIS-Weighted Ensemble	4	all	MAPE	15.88130514
NAMPULA	WIS-Weighted Ensemble	4	all	SMAPE	15.02863623
NAMPULA	WIS-Weighted Ensemble	4	all	WIS	2.465641859
NAMPULA	WIS-Weighted Ensemble	4	2019	RMSE	3.103313484
NAMPULA	WIS-Weighted Ensemble	4	2019	MAPE	12.34706656
NAMPULA	WIS-Weighted Ensemble	4	2019	SMAPE	11.86997953
NAMPULA	WIS-Weighted Ensemble	4	2019	WIS	1.826090358
NAMPULA	WIS-Weighted Ensemble	4	2020	RMSE	3.598450172
NAMPULA	WIS-Weighted Ensemble	4	2020	MAPE	14.14828678
NAMPULA	WIS-Weighted Ensemble	4	2020	SMAPE	13.69348587
NAMPULA	WIS-Weighted Ensemble	4	2020	WIS	2.042535917
NAMPULA	WIS-Weighted Ensemble	4	2021	RMSE	5.362622917
NAMPULA	WIS-Weighted Ensemble	4	2021	MAPE	15.37694802
NAMPULA	WIS-Weighted Ensemble	4	2021	SMAPE	16.10275481
NAMPULA	WIS-Weighted Ensemble	4	2021	WIS	3.024197494
NAMPULA	WIS-Weighted Ensemble	4	2022	RMSE	6.098731169
NAMPULA	WIS-Weighted Ensemble	4	2022	MAPE	25.70743243
NAMPULA	WIS-Weighted Ensemble	4	2022	SMAPE	22.4494304
NAMPULA	WIS-Weighted Ensemble	4	2022	WIS	3.594560751
NIASSA	ExponentialSmoothing	4	all	RMSE	11.58189388
NIASSA	ExponentialSmoothing	4	all	MAPE	13.28317271
NIASSA	ExponentialSmoothing	4	all	SMAPE	13.18114373
NIASSA	ExponentialSmoothing	4	all	WIS	6.12751717
NIASSA	ExponentialSmoothing	4	2019	RMSE	9.82289475
NIASSA	ExponentialSmoothing	4	2019	MAPE	11.07625822
NIASSA	ExponentialSmoothing	4	2019	SMAPE	11.10725432
NIASSA	ExponentialSmoothing	4	2019	WIS	5.375700218
NIASSA	ExponentialSmoothing	4	2020	RMSE	8.78211008
NIASSA	ExponentialSmoothing	4	2020	MAPE	11.68267995
NIASSA	ExponentialSmoothing	4	2020	SMAPE	11.53651955
NIASSA	ExponentialSmoothing	4	2020	WIS	4.731410212
NIASSA	ExponentialSmoothing	4	2021	RMSE	11.90282588
NIASSA	ExponentialSmoothing	4	2021	MAPE	14.71157748
NIASSA	ExponentialSmoothing	4	2021	SMAPE	14.5409434
NIASSA	ExponentialSmoothing	4	2021	WIS	6.419962817
NIASSA	ExponentialSmoothing	4	2022	RMSE	14.01199543
NIASSA	ExponentialSmoothing	4	2022	MAPE	14.47126282
NIASSA	ExponentialSmoothing	4	2022	SMAPE	14.24471488
NIASSA	ExponentialSmoothing	4	2022	WIS	7.24782634
NIASSA	LightGBM_Global	4	all	RMSE	10.77232368
NIASSA	LightGBM_Global	4	all	MAPE	13.45367845
NIASSA	LightGBM_Global	4	all	SMAPE	12.97029632
NIASSA	LightGBM_Global	4	all	WIS	6.110751777
NIASSA	LightGBM_Global	4	2019	RMSE	9.747112958
NIASSA	LightGBM_Global	4	2019	MAPE	10.45511255
NIASSA	LightGBM_Global	4	2019	SMAPE	10.42003452
NIASSA	LightGBM_Global	4	2019	WIS	5.337895791
NIASSA	LightGBM_Global	4	2020	RMSE	11.72577084
NIASSA	LightGBM_Global	4	2020	MAPE	19.25128476
NIASSA	LightGBM_Global	4	2020	SMAPE	16.7995268
NIASSA	LightGBM_Global	4	2020	WIS	7.485528009
NIASSA	LightGBM_Global	4	2021	RMSE	11.6705241
NIASSA	LightGBM_Global	4	2021	MAPE	14.08665588
NIASSA	LightGBM_Global	4	2021	SMAPE	14.30569836
NIASSA	LightGBM_Global	4	2021	WIS	6.480645055
NIASSA	LightGBM_Global	4	2022	RMSE	11.12773433
NIASSA	LightGBM_Global	4	2022	MAPE	12.55022336
NIASSA	LightGBM_Global	4	2022	SMAPE	12.4410266
NIASSA	LightGBM_Global	4	2022	WIS	6.094243561
NIASSA	NHiTS_Global	4	all	RMSE	9.742364985
NIASSA	NHiTS_Global	4	all	MAPE	11.66172424
NIASSA	NHiTS_Global	4	all	SMAPE	11.55295284
NIASSA	NHiTS_Global	4	all	WIS	5.865740542
NIASSA	NHiTS_Global	4	2019	RMSE	9.326372129
NIASSA	NHiTS_Global	4	2019	MAPE	10.2407518
NIASSA	NHiTS_Global	4	2019	SMAPE	10.41331946
NIASSA	NHiTS_Global	4	2019	WIS	5.830647
NIASSA	NHiTS_Global	4	2020	RMSE	9.892390628
NIASSA	NHiTS_Global	4	2020	MAPE	15.31114379
NIASSA	NHiTS_Global	4	2020	SMAPE	13.78821239
NIASSA	NHiTS_Global	4	2020	WIS	6.320291252
NIASSA	NHiTS_Global	4	2021	RMSE	10.97821224
NIASSA	NHiTS_Global	4	2021	MAPE	13.16450098
NIASSA	NHiTS_Global	4	2021	SMAPE	13.71609273
NIASSA	NHiTS_Global	4	2021	WIS	6.885579551
NIASSA	NHiTS_Global	4	2022	RMSE	9.764506059
NIASSA	NHiTS_Global	4	2022	MAPE	10.45322208
NIASSA	NHiTS_Global	4	2022	SMAPE	10.59739053
NIASSA	NHiTS_Global	4	2022	WIS	5.446447339
NIASSA	Mean Ensemble	4	all	RMSE	9.480140536
NIASSA	Mean Ensemble	4	all	MAPE	11.3598856
NIASSA	Mean Ensemble	4	all	SMAPE	11.13989324
NIASSA	Mean Ensemble	4	all	WIS	5.502820633
NIASSA	Mean Ensemble	4	2019	RMSE	7.651477373
NIASSA	Mean Ensemble	4	2019	MAPE	8.632279839
NIASSA	Mean Ensemble	4	2019	SMAPE	8.686278892
NIASSA	Mean Ensemble	4	2019	WIS	4.518940072
NIASSA	Mean Ensemble	4	2020	RMSE	8.792132462
NIASSA	Mean Ensemble	4	2020	MAPE	13.56131959
NIASSA	Mean Ensemble	4	2020	SMAPE	12.36437469
NIASSA	Mean Ensemble	4	2020	WIS	5.398809571
NIASSA	Mean Ensemble	4	2021	RMSE	10.76723826
NIASSA	Mean Ensemble	4	2021	MAPE	13.2743522
NIASSA	Mean Ensemble	4	2021	SMAPE	13.37229649
NIASSA	Mean Ensemble	4	2021	WIS	6.592951916
NIASSA	Mean Ensemble	4	2022	RMSE	11.05086552
NIASSA	Mean Ensemble	4	2022	MAPE	11.89657301
NIASSA	Mean Ensemble	4	2022	SMAPE	11.8128098
NIASSA	Mean Ensemble	4	2022	WIS	6.18546029
NIASSA	WIS-Weighted Ensemble	4	all	RMSE	9.475423575
NIASSA	WIS-Weighted Ensemble	4	all	MAPE	11.05540087
NIASSA	WIS-Weighted Ensemble	4	all	SMAPE	10.93978697
NIASSA	WIS-Weighted Ensemble	4	all	WIS	5.419156097
NIASSA	WIS-Weighted Ensemble	4	2019	RMSE	7.832794075
NIASSA	WIS-Weighted Ensemble	4	2019	MAPE	8.931350892
NIASSA	WIS-Weighted Ensemble	4	2019	SMAPE	9.011127267
NIASSA	WIS-Weighted Ensemble	4	2019	WIS	4.662504893
NIASSA	WIS-Weighted Ensemble	4	2020	RMSE	8.21697237
NIASSA	WIS-Weighted Ensemble	4	2020	MAPE	12.08852283
NIASSA	WIS-Weighted Ensemble	4	2020	SMAPE	11.23141234
NIASSA	WIS-Weighted Ensemble	4	2020	WIS	4.806083683
NIASSA	WIS-Weighted Ensemble	4	2021	RMSE	11.12489739
NIASSA	WIS-Weighted Ensemble	4	2021	MAPE	13.62769046
NIASSA	WIS-Weighted Ensemble	4	2021	SMAPE	13.71403134
NIASSA	WIS-Weighted Ensemble	4	2021	WIS	6.737348469
NIASSA	WIS-Weighted Ensemble	4	2022	RMSE	11.10564672
NIASSA	WIS-Weighted Ensemble	4	2022	MAPE	11.55953329
NIASSA	WIS-Weighted Ensemble	4	2022	SMAPE	11.57619764
NIASSA	WIS-Weighted Ensemble	4	2022	WIS	6.139151107
SOFALA	ExponentialSmoothing	4	all	RMSE	15.69337701
SOFALA	ExponentialSmoothing	4	all	MAPE	17.48421303
SOFALA	ExponentialSmoothing	4	all	SMAPE	17.17372085
SOFALA	ExponentialSmoothing	4	all	WIS	7.97639578
SOFALA	ExponentialSmoothing	4	2019	RMSE	22.3573735
SOFALA	ExponentialSmoothing	4	2019	MAPE	20.91846554
SOFALA	ExponentialSmoothing	4	2019	SMAPE	20.58946449
SOFALA	ExponentialSmoothing	4	2019	WIS	11.94895711
SOFALA	ExponentialSmoothing	4	2020	RMSE	14.05686946
SOFALA	ExponentialSmoothing	4	2020	MAPE	19.64477473
SOFALA	ExponentialSmoothing	4	2020	SMAPE	19.18887373
SOFALA	ExponentialSmoothing	4	2020	WIS	7.46046365
SOFALA	ExponentialSmoothing	4	2021	RMSE	14.35272633
SOFALA	ExponentialSmoothing	4	2021	MAPE	16.19357115
SOFALA	ExponentialSmoothing	4	2021	SMAPE	15.880474
SOFALA	ExponentialSmoothing	4	2021	WIS	7.461515293
SOFALA	ExponentialSmoothing	4	2022	RMSE	7.072384282
SOFALA	ExponentialSmoothing	4	2022	MAPE	10.2051515
SOFALA	ExponentialSmoothing	4	2022	SMAPE	10.29438424
SOFALA	ExponentialSmoothing	4	2022	WIS	4.328974509
SOFALA	LightGBM_Global	4	all	RMSE	15.66283267
SOFALA	LightGBM_Global	4	all	MAPE	15.93228619
SOFALA	LightGBM_Global	4	all	SMAPE	15.45745451
SOFALA	LightGBM_Global	4	all	WIS	7.726527209
SOFALA	LightGBM_Global	4	2019	RMSE	26.71908668
SOFALA	LightGBM_Global	4	2019	MAPE	22.16591695
SOFALA	LightGBM_Global	4	2019	SMAPE	23.30442755
SOFALA	LightGBM_Global	4	2019	WIS	14.46754681
SOFALA	LightGBM_Global	4	2020	RMSE	13.27394348
SOFALA	LightGBM_Global	4	2020	MAPE	19.82525328
SOFALA	LightGBM_Global	4	2020	SMAPE	17.32397029
SOFALA	LightGBM_Global	4	2020	WIS	7.637942508
SOFALA	LightGBM_Global	4	2021	RMSE	11.81026098
SOFALA	LightGBM_Global	4	2021	MAPE	13.78803838
SOFALA	LightGBM_Global	4	2021	SMAPE	13.63649052
SOFALA	LightGBM_Global	4	2021	WIS	6.45693211
SOFALA	LightGBM_Global	4	2022	RMSE	7.303882471
SOFALA	LightGBM_Global	4	2022	MAPE	11.11991006
SOFALA	LightGBM_Global	4	2022	SMAPE	10.5389649
SOFALA	LightGBM_Global	4	2022	WIS	4.117624863
SOFALA	NHiTS_Global	4	all	RMSE	15.45899732
SOFALA	NHiTS_Global	4	all	MAPE	15.25297774
SOFALA	NHiTS_Global	4	all	SMAPE	14.82584778
SOFALA	NHiTS_Global	4	all	WIS	8.414571786
SOFALA	NHiTS_Global	4	2019	RMSE	23.7478819
SOFALA	NHiTS_Global	4	2019	MAPE	17.87972344
SOFALA	NHiTS_Global	4	2019	SMAPE	19.97540005
SOFALA	NHiTS_Global	4	2019	WIS	14.34025371
SOFALA	NHiTS_Global	4	2020	RMSE	16.31962746
SOFALA	NHiTS_Global	4	2020	MAPE	21.67599149
SOFALA	NHiTS_Global	4	2020	SMAPE	18.19778913
SOFALA	NHiTS_Global	4	2020	WIS	9.306343468
SOFALA	NHiTS_Global	4	2021	RMSE	12.51931222
SOFALA	NHiTS_Global	4	2021	MAPE	14.11209433
SOFALA	NHiTS_Global	4	2021	SMAPE	13.96895667
SOFALA	NHiTS_Global	4	2021	WIS	7.662742416
SOFALA	NHiTS_Global	4	2022	RMSE	7.457758792
SOFALA	NHiTS_Global	4	2022	MAPE	10.48231659
SOFALA	NHiTS_Global	4	2022	SMAPE	9.948414092
SOFALA	NHiTS_Global	4	2022	WIS	4.240694989
SOFALA	Mean Ensemble	4	all	RMSE	14.40194697
SOFALA	Mean Ensemble	4	all	MAPE	14.55261218
SOFALA	Mean Ensemble	4	all	SMAPE	14.09649557
SOFALA	Mean Ensemble	4	all	WIS	7.396483518
SOFALA	Mean Ensemble	4	2019	RMSE	22.63523143
SOFALA	Mean Ensemble	4	2019	MAPE	18.25061291
SOFALA	Mean Ensemble	4	2019	SMAPE	19.07463542
SOFALA	Mean Ensemble	4	2019	WIS	12.83399987
SOFALA	Mean Ensemble	4	2020	RMSE	13.45309536
SOFALA	Mean Ensemble	4	2020	MAPE	18.80760221
SOFALA	Mean Ensemble	4	2020	SMAPE	16.64664292
SOFALA	Mean Ensemble	4	2020	WIS	7.542119797
SOFALA	Mean Ensemble	4	2021	RMSE	12.21657798
SOFALA	Mean Ensemble	4	2021	MAPE	13.55187298
SOFALA	Mean Ensemble	4	2021	SMAPE	13.31916444
SOFALA	Mean Ensemble	4	2021	WIS	6.88281851
SOFALA	Mean Ensemble	4	2022	RMSE	5.89759442
SOFALA	Mean Ensemble	4	2022	MAPE	8.473396955
SOFALA	Mean Ensemble	4	2022	SMAPE	8.106053332
SOFALA	Mean Ensemble	4	2022	WIS	3.189050079
SOFALA	WIS-Weighted Ensemble	4	all	RMSE	14.21570602
SOFALA	WIS-Weighted Ensemble	4	all	MAPE	14.42877154
SOFALA	WIS-Weighted Ensemble	4	all	SMAPE	14.04896807
SOFALA	WIS-Weighted Ensemble	4	all	WIS	7.336659234
SOFALA	WIS-Weighted Ensemble	4	2019	RMSE	22.46303678
SOFALA	WIS-Weighted Ensemble	4	2019	MAPE	18.47689995
SOFALA	WIS-Weighted Ensemble	4	2019	SMAPE	19.19389839
SOFALA	WIS-Weighted Ensemble	4	2019	WIS	12.71336031
SOFALA	WIS-Weighted Ensemble	4	2020	RMSE	12.88496773
SOFALA	WIS-Weighted Ensemble	4	2020	MAPE	17.73413608
SOFALA	WIS-Weighted Ensemble	4	2020	SMAPE	16.04250197
SOFALA	WIS-Weighted Ensemble	4	2020	WIS	7.203174863
SOFALA	WIS-Weighted Ensemble	4	2021	RMSE	12.46296609
SOFALA	WIS-Weighted Ensemble	4	2021	MAPE	13.97341498
SOFALA	WIS-Weighted Ensemble	4	2021	SMAPE	13.67458504
SOFALA	WIS-Weighted Ensemble	4	2021	WIS	7.002524995
SOFALA	WIS-Weighted Ensemble	4	2022	RMSE	6.154910069
SOFALA	WIS-Weighted Ensemble	4	2022	MAPE	8.880127564
[truncated: 2,402 more rows]
